# Supplementary material for: Cloxyquin activates hTRESK by allosteric modulation of the selectivity filter
Source: Commun Biol. 2023 Jul 18;6:745. doi: 10.1038/s42003-023-05114-4 (PMC10354012; doi:10.1038/s42003-023-05114-4)
Supplement: Supplementary file 3 — Supplementary Data 1 [file 42003_2023_5114_MOESM3_ESM.xlsx]

## Sheet: Fig. 1a
EXP No	oocyte	compound	compound concentration [µM]	I norm
TR002	35	cloxyquin (clx)	100	4.42862
TR003	24	cloxyquin (clx)	100	3.68503
TR003	21	cloxyquin (clx)	100	3.77056
TR002	22	cloxyquin (clx)	100	3.10575
TR002	28	cloxyquin (clx)	100	3.77435
TR003	6	nitroxoline (ntx)	100	1.10623
TR003	7	nitroxoline (ntx)	100	1.12302
TR002	42	nitroxoline (ntx)	100	1.14394
TR002	40	nitroxoline (ntx)	100	1.18107
TR003	23	nitroxoline (ntx)	100	1.17333
TR010	20	Q01	100	1.43417
TR011	6	Q01	100	1.20032
TR010	7	Q01	100	1.2069
TR011	1	Q01	100	1.17683
TR010	2	Q01	100	1.38528
TR010	6	Q02	100	1.57143
TR011	5	Q02	100	1.74609
TR010	19	Q02	100	1.74788
TR010	16	Q02	100	1.74621
TR011	2	Q02	100	1.60502
TR002	26	Q03	100	1.13333
TR002	25	Q03	100	1.06971
TR002	37	Q03	100	1.1493
TR003	12	Q03	100	1.03598
TR003	25	Q03	100	1.13774
TR004	2	Q04	100	3.73389
TR005	7	Q04	100	4.54718
TR003	39	Q04	100	4.68838
TR004	8	Q04	100	4.64007
TR003	26	Q04	100	3.65334
TR005	29	Q05	100	1.37755
TR003	11	Q05	100	1.19483
TR005	28	Q05	100	1.47935
TR003	41	Q05	100	1.2204
TR003	14	Q05	100	1.32747
TR003	37	Q06	100	1.11245
TR003	36	Q06	100	1.27879
TR002	29	Q06	100	1.14741
TR002	16	Q06	100	1.05663
TR002	34	Q06	100	1.18069
TR005	27	Q07	100	1.26236
TR003	10	Q07	100	1.35326
TR002	17	Q07	100	1.36406
TR003	19	Q07	100	1.33979
TR002	33	Q07	100	1.3682
TR005	26	Q08	100	1.06277
TR003	43	Q08	100	1.20891
TR003	35	Q08	100	1.13128
TR005	30	Q08	100	1.05928
TR005	21	Q08	100	1.08741
TR029	20	Q09	100	2.68294
TR029	19	Q09	100	1.53199
TR029	7	Q09	100	3.07814
TR029	6	Q09	100	2.70997
TR029	21	Q09	100	2.24141
TR005	2	Q10	100	1.87875
TR003	29	Q10	100	1.84572
TR005	15	Q10	100	1.55794
TR005	13	Q10	100	1.84568
TR005	9	Q10	100	1.63087
TR003	9	Q11	100	1.39211
TR003	16	Q11	100	1.50147
TR002	31	Q11	100	1.33993
TR002	18	Q11	100	1.57272
TR002	32	Q11	100	1.68169
TR005	5	Q12	100	1.20359
TR005	10	Q12	100	1.20903
TR005	11	Q12	100	1.22458
TR006	13	Q12	100	1.22432
TR006	12	Q12	100	1.24349
TR010	17	Q13	100	2.11721
TR010	18	Q13	100	2.40172
TR011	9	Q13	100	2.1843
TR011	4	Q13	100	2.44676
TR010	10	Q13	100	2.83904
TR005	32	Q14	100	1.5881
TR003	31	Q14	100	1.68706
TR003	32	Q14	100	1.53403
TR003	46	Q14	100	1.75125
TR005	25	Q14	100	1.51365
TR006	18	Q15	100	1.04169
TR006	21	Q15	100	1.12043
TR005	23	Q15	100	1.1484
TR005	24	Q15	100	1.19708
TR005	33	Q15	100	1.0841

## Sheet: Fig. 2c
			Inorm ctrl	Inorm ctrl	Inorm ctrl	Inorm ctrl	Inorm ctrl	Inorm ctrl	Inorm ctrl	Inorm ctrl	Inorm ctrl	Inorm ctrl	Inorm ctrl	Inorm ctrl	Inorm ctrl	Inorm ctrl	Inorm ctrl	Inorm ctrl	Inorm ctrl	Inorm ctrl	Inorm ctrl			Inorm clx	Inorm clx	Inorm clx	Inorm clx	Inorm clx	Inorm clx	Inorm clx	Inorm clx	Inorm clx	Inorm clx	Inorm clx	Inorm clx	Inorm clx	Inorm clx	Inorm clx	Inorm clx	Inorm clx
experiment	oocyte	variant	Wash_in start	Wash_in End	-120 mV ctrl	-110 mV ctrl	-100 mV ctrl	-90 mV ctrl	-80 mV ctrl	-70 mV ctrl	-60 mV ctrl	-50 mV ctrl	-40 mV ctrl	-30 mV ctrl	-20 mV ctrl	-10 mV ctrl	0 mV ctrl	10 mV ctrl	20 mV ctrl	30 mV ctrl	40 mV ctrl	wash_in cmp start	wash_in cmp end	-120 mV clx	-110 mV clx	-100 mV clx	-90 mV clx	-80 mV clx	-70 mV clx	-60 mV clx	-50 mV clx	-40 mV clx	-30 mV clx	-20 mV clx	-10 mV clx	0 mV clx	10 mV clx	20 mV clx	30 mV clx	40 mV clx
TR017	7	WT	-0.02492	-0.21625	-0.24117	-0.23572	-0.22975	-0.22482	-0.2204	-0.20872	-0.19444	-0.16251	-0.1189	-0.04309	0.05036	0.19522	0.32606	0.46885	0.63032	0.81698	1	-0.2121	-0.67004	-0.6703	-0.68069	-0.68873	-0.69496	-0.69341	-0.6742	-0.62565	-0.53193	-0.36812	-0.14875	-0.14304	0.4852	0.92108	1.32425	1.7731	2.28686	2.81386
TR017	12	WT	-0.06029	-0.2869	-0.34771	-0.33446	-0.32199	-0.31003	-0.29392	-0.27183	-0.24038	-0.19335	-0.12708	-0.04262	0.05795	0.18477	0.32952	0.48857	0.65177	0.82043	1	-0.29912	-0.70998	-0.75468	-0.76221	-0.76559	-0.76117	-0.74116	-0.69751	-0.61357	-0.49194	-0.32251	-0.09797	0.17853	0.5065	0.85707	1.26455	1.68243	2.11305	2.57484
TR017	17	WT	-0.06921	-0.22583	-0.30331	-0.28642	-0.26987	-0.2553	-0.24437	-0.22252	-0.20166	-0.16291	-0.11358	-0.04603	0.05265	0.17053	0.30828	0.46954	0.65596	0.82119	1	-0.26126	-0.78013	-0.8851	-0.89106	-0.89404	-0.89238	-0.87616	-0.84338	-0.7755	-0.65762	-0.49801	-0.20927	0.12384	0.5553	1.02053	1.50993	2.04437	2.70927	3.2894
TR017	22	WT	-0.12522	-0.303	-0.40481	-0.37787	-0.36352	-0.33723	-0.31427	-0.28644	-0.24823	-0.19567	-0.14443	-0.0583	0.0625	0.17867	0.31206	0.49095	0.68132	0.83481	1	-0.31581	-0.72482	-0.8242	-0.81648	-0.80698	-0.7977	-0.77054	-0.72173	-0.61904	-0.50309	-0.30035	-0.10269	0.23079	0.61595	0.93772	1.3845	1.88383	2.33503	2.7712
TR017	26	WT	-0.09701	-0.3089	-0.4459	-0.40938	-0.40005	-0.36247	-0.34755	-0.32329	-0.27932	-0.23507	-0.17697	-0.09995	-0.000266525	0.12447	0.27079	0.43737	0.61541	0.8065	1	-0.39952	-1.07249	-1.23507	-1.21429	-1.21962	-1.20362	-1.17164	-1.10261	-1.01066	-0.84941	-0.62713	-0.33635	0.02265	0.45496	0.92564	1.43843	1.98161	2.55037	3.13006
TR017	29	WT	-0.04679	-0.22865	-0.28972	-0.27571	-0.26355	-0.25509	-0.24399	-0.23024	-0.21147	-0.18187	-0.13799	-0.07243	0.0193	0.13719	0.27967	0.44066	0.62067	0.8073	1	-0.28179	-1.17526	-1.23103	-1.25165	-1.28099	-1.2654	-1.22363	-1.152	-1.04177	-0.86201	-0.6093	-0.2765	0.13376	0.60851	1.13217	1.7042	2.31668	2.9474	3.59952
TR017	32	WT	-0.02583	-0.19119	-0.23003	-0.22382	-0.21662	-0.20981	-0.2048	-0.19499	-0.18058	-0.15395	-0.11071	-0.04705	0.04304	0.16016	0.3005	0.45866	0.63083	0.81301	1	-0.22422	-0.6951	-0.72613	-0.73534	-0.74374	-0.75035	-0.74735	-0.72412	-0.66647	-0.56116	-0.3968	-0.17217	0.11592	0.45305	0.82983	1.23864	1.67187	2.12352	2.58599
TR017	34	WT	-0.02877	-0.24576	-0.30976	-0.29578	-0.28449	-0.27319	-0.26297	-0.24818	-0.22775	-0.1936	-0.14332	-0.07018	0.0277	0.15273	0.29793	0.46034	0.63619	0.81689	1	-0.274	-1.19683	-1.29524	-1.32858	-1.34418	-1.33799	-1.2982	-1.2143	-1.07852	-0.88303	-0.62302	-0.2947	0.10433	0.56305	1.06668	1.60877	2.17962	2.77091	3.37295
TR017	36	WT	-0.06975	-0.2219	-0.30106	-0.28428	-0.26898	-0.25486	-0.24132	-0.22396	-0.20394	-0.17334	-0.12831	-0.06445	0.02413	0.13949	0.2781	0.43584	0.61006	0.80459	1	-0.27104	-0.86257	-0.92407	-0.9226	-0.92025	-0.91789	-0.90965	-0.88405	-0.82549	-0.71366	-0.5359	-0.28222	0.0515	0.46086	0.93055	1.45085	2.01265	2.60477	3.27428
TR017	38	WT	-0.03531	-0.16686	-0.20777	-0.20188	-0.19659	-0.19247	-0.18835	-0.17981	-0.1651	-0.1392	-0.09653	-0.03325	0.05621	0.17363	0.31342	0.46881	0.63714	0.81489	1	-0.21778	-0.69276	-0.71395	-0.71483	-0.71807	-0.71807	-0.71395	-0.69217	-0.64214	-0.54709	-0.39435	-0.17628	0.11418	0.47145	0.88817	1.34344	1.84049	2.35609	2.89582
TR017	40	WT	-0.05771	-0.19675	-0.24911	-0.23997	-0.23329	-0.22415	-0.21546	-0.20165	-0.18115	-0.14773	-0.09804	-0.02696	0.06662	0.18494	0.3213	0.47616	0.64349	0.81818	1	-0.25111	-0.87099	-0.89439	-0.90419	-0.91154	-0.91466	-0.90397	-0.86676	-0.78788	-0.65397	-0.45722	-0.19563	0.12968	0.50423	0.91823	1.36653	1.84381	2.34002	2.85896
TR017	42	WT	-0.04012	-0.22721	-0.27214	-0.26091	-0.2516	-0.24422	-0.23684	-0.22625	-0.20924	-0.18004	-0.13479	-0.06804	0.02439	0.14506	0.28915	0.4509	0.62612	0.81226	1	-0.24711	-0.89923	-0.91335	-0.92202	-0.93004	-0.93646	-0.93325	-0.90693	-0.83825	-0.7086	-0.50321	-0.21694	0.15308	0.59243	1.09178	1.63318	2.21759	2.83151	3.46598
TR017	43	WT	-0.02336	-0.20322	-0.24527	-0.23639	-0.23009	-0.22355	-0.21724	-0.20766	-0.19201	-0.16491	-0.1224	-0.05723	0.03037	0.14669	0.28521	0.44149	0.61831	0.81359	1	-0.23125	-0.88671	-0.90516	-0.91778	-0.92689	-0.93226	-0.92478	-0.88975	-0.81196	-0.67601	-0.47512	-0.20743	0.12614	0.52021	0.95865	1.43822	2.01145	2.47979	3.00491
TR017	44	WT	-0.0169	-0.14129	-0.17162	-0.16857	-0.16633	-0.16388	-0.16124	-0.15493	-0.14271	-0.1195	-0.0796	-0.01975	0.06393	0.17508	0.3066	0.45847	0.63396	0.81983	1	-0.19809	-0.60607	-0.62724	-0.63579	-0.64088	-0.64678	-0.64434	-0.62704	-0.58001	-0.49043	-0.34629	-0.1423	0.12643	0.44951	0.80578	1.22089	1.65045	2.10892	2.57818
TR017	45	WT	-0.04843	-0.19374	-0.23466	-0.2263	-0.21962	-0.21336	-0.20668	-0.19666	-0.18205	-0.15699	-0.11733	-0.05762	0.02881	0.14614	0.28977	0.44969	0.62422	0.80793	1	-0.2238	-0.65344	-0.68017	-0.68142	-0.68309	-0.68434	-0.67933	-0.6618	-0.61837	-0.53319	-0.39123	-0.18163	0.10772	0.46889	0.89729	1.38413	1.91775	2.46848	3.04384
TR017	46	WT	-0.02954	-0.16008	-0.19355	-0.18842	-0.1845	-0.18058	-0.17606	-0.16913	-0.15526	-0.13235	-0.09466	-0.03708	0.04673	0.15948	0.29304	0.44347	0.6132	0.80977	1	-0.2035	-0.64426	-0.66657	-0.67199	-0.67742	-0.68164	-0.67953	-0.66114	-0.61441	-0.52397	-0.37685	-0.1634	0.12964	0.48086	0.89689	1.3669	1.86946	2.489	3.02261
TR019	2	WT	-0.08055	-0.3389	-0.44324	-0.41694	-0.39295	-0.3702	-0.34954	-0.32575	-0.29549	-0.25438	-0.19741	-0.11916	-0.01628	0.11164	0.26127	0.42842	0.60956	0.8028	1	-0.3702	-1.46244	-1.60789	-1.61916	-1.61937	-1.60601	-1.56594	-1.47892	-1.32951	-1.10935	-0.81886	-0.46536	-0.05572	0.40171	0.87688	1.37521	1.89295	2.42613	2.97412
TR019	18	WT	-0.01453	-0.24203	-0.3147	-0.29737	-0.28088	-0.26607	-0.25321	-0.2384	-0.21968	-0.19173	-0.15008	-0.08748	-0.000279486	0.11878	0.263	0.42985	0.61515	0.80827	1	-0.27613	-0.97037	-1.06177	-1.04975	-1.03745	-1.02096	-1.01677	-0.98658	-0.93181	-0.81805	-0.63611	-0.36724	-0.01146	0.4251	0.92146	1.46003	2.04164	2.65204	3.27669
TR019	33	WT	-0.01203	-0.24395	-0.29014	-0.28212	-0.27442	-0.26752	-0.2595	-0.24667	-0.22534	-0.19022	-0.13649	-0.06095	0.03849	0.16135	0.30345	0.46159	0.634	0.81395	1	-0.28083	-1.01973	-1.10569	-1.12382	-1.12863	-1.11724	-1.07602	-0.99439	-0.8664	-0.69078	-0.46816	-0.20513	0.09864	0.43673	0.78524	1.15702	1.54723	1.94659	2.35541
TR020	1	WT	-0.11308	-0.34597	-0.48778	-0.44713	-0.42176	-0.39303	-0.3698	-0.32243	-0.27934	-0.23105	-0.1687	-0.08649	0.0165	0.14548	0.29707	0.46241	0.63447	0.81724	1	-0.3805	-0.93735	-1.05471	-1.03606	-1.01284	-0.98197	-0.94407	-0.88936	-0.80837	-0.67818	-0.48869	-0.23502	0.08252	0.46119	0.88998	1.35452	1.85086	2.36064	2.89089
TR020	10	WT	-0.20332	-0.39395	-0.55875	-0.51438	-0.47099	-0.43393	-0.39395	-0.35154	-0.30375	-0.24768	-0.17894	-0.09508	0.00975	0.14091	0.29059	0.45636	0.63384	0.81619	1	-0.39883	-1.0039	-1.14139	-1.11994	-1.09751	-1.07216	-1.04242	-0.99415	-0.91224	-0.78059	-0.57777	-0.29742	0.07167	0.53584	1.07118	1.66212	2.29937	2.96636	3.65383
TR020	37	WT	-0.09574	-0.27667	-0.37241	-0.34692	-0.32363	-0.29851	-0.27958	-0.25046	-0.22315	-0.17765	-0.12304	-0.04951	0.04769	0.16746	0.31234	0.46669	0.63815	0.81434	1	-0.29195	-1.0415	-1.10593	-1.10448	-1.1012	-1.09101	-1.06553	-1.00874	-0.90608	-0.74081	-0.50673	-0.19767	0.18493	0.63633	1.14124	1.68912	2.27266	2.8795	3.50237
TR020	55	WT	-0.13275	-0.29332	-0.38209	-0.35506	-0.3381	-0.31797	-0.29597	-0.27504	-0.24907	-0.21701	-0.16693	-0.09857	-0.0045	0.11844	0.26974	0.43932	0.61897	0.80737	1	-0.31823	-0.84128	-0.90302	-0.90064	-0.89587	-0.8903	-0.89004	-0.86195	-0.80843	-0.69051	-0.51881	-0.26842	0.0522	0.44303	0.88368	1.3699	1.88553	2.42369	2.97615
TR020	83	WT	-0.05422	-0.22008	-0.26981	-0.25826	-0.24639	-0.23612	-0.22682	-0.21527	-0.19827	-0.17196	-0.13025	-0.06962	0.01604	0.13795	0.28329	0.44626	0.62592	0.81136	1	-0.23388	-1.05422	-1.0539	-1.07636	-1.09208	-1.10202	-1.09625	-1.0555	-0.96214	-0.80173	-0.56529	-0.25152	0.14084	0.6949	1.25088	1.70388	2.30061	2.92236	3.56465
TR021	1	WT	-0.14483	-0.33963	-0.46252	-0.43485	-0.41249	-0.38449	-0.35403	-0.32006	-0.27815	-0.22606	-0.15843	-0.0705	0.03983	0.17191	0.32169	0.48339	0.6549	0.82826	1	-0.37592	-0.83762	-0.94933	-0.94064	-0.92747	-0.90965	-0.88125	-0.83377	-0.75384	-0.62587	-0.43472	-0.17487	0.15112	0.53515	0.97326	1.4598	1.97299	2.483	3.04582
TR021	8	WT	-0.18578	-0.28737	-0.39425	-0.36711	-0.34127	-0.31704	-0.2918	-0.26414	-0.22942	-0.18328	-0.12327	-0.04425	0.05701	0.18364	0.3299	0.48592	0.65107	0.82243	1	-0.31415	-0.69617	-0.77262	-0.76687	-0.7596	-0.75007	-0.73165	-0.69554	-0.62904	-0.51832	-0.35256	-0.12766	0.15947	0.50265	0.89224	1.31741	1.77153	2.24728	2.74072
TR021	18	WT	-0.06369	-0.20254	-0.24899	-0.24054	-0.23144	-0.22297	-0.21303	-0.19919	-0.17861	-0.14732	-0.09978	-0.03225	0.05838	0.17498	0.31336	0.46998	0.64063	0.81737	1	-0.22781	-0.8526	-0.87862	-0.8954	-0.90599	-0.91072	-0.89988	-0.8594	-0.77506	-0.63297	-0.42445	-0.1477	0.19324	0.59221	1.03952	1.52619	2.04317	2.58227	3.14043
TR021	27	WT	-0.03593	-0.20128	-0.23794	-0.23109	-0.22352	-0.21513	-0.20742	-0.1958	-0.17754	-0.14685	-0.09961	-0.03099	0.06152	0.18028	0.3196	0.47634	0.64434	0.82097	1	-0.21009	-0.98157	-0.97368	-1.00192	-1.02384	-1.0346	-1.02265	-0.97054	-0.86087	-0.68113	-0.42791	-0.10537	0.27489	0.69994	1.15864	1.6467	2.15523	2.68146	3.21085
TR023	7	WT	-0.08413	-0.28454	-0.36525	-0.34473	-0.32627	-0.30643	-0.28933	-0.26813	-0.2394	-0.20451	-0.15116	-0.08208	0.01368	0.13543	0.28386	0.44938	0.62791	0.81395	1	-0.30369	-0.81532	-0.8844	-0.88782	-0.88577	-0.8844	-0.87756	-0.86047	-0.81532	-0.72845	-0.57866	-0.35499	-0.04036	0.37209	0.85363	1.39535	1.98906	2.61765	3.26744
TR023	44	WT	-0.06035	-0.41771	-0.51998	-0.50042	-0.48282	-0.46354	-0.44286	-0.41688	-0.38083	-0.3297	-0.26292	-0.17295	-0.06035	0.07963	0.24113	0.42498	0.62001	0.81447	1	-0.48617	-1.45907	-1.59318	-1.60743	-1.60687	-1.58759	-1.54568	-1.46745	-1.33641	-1.15339	-0.90919	-0.60492	-0.23778	0.19111	0.67142	1.19503	1.74546	2.29366	2.81615
TR023	52	WT	-0.23155	-0.43783	-0.61598	-0.57521	-0.53078	-0.48879	-0.44109	-0.39299	-0.34162	-0.27884	-0.20342	-0.11292	0.00408	0.14105	0.30412	0.47697	0.65349	0.82837	1	-0.43172	-1.2287	-1.404	-1.38973	-1.36078	-1.33184	-1.29026	-1.21892	-1.11129	-0.94252	-0.70241	-0.37383	0.0428	0.55238	1.13698	1.77293	2.40114	3.01998	3.65838
TR024	27	WT	-0.21648	-1.4203	-2.19013	-2.00232	-1.81529	-1.63162	-1.45208	-1.27357	-1.09894	-0.92302	-0.74348	-0.55619	-0.36218	-0.15629	0.05683	0.27977	0.51072	0.74839	1	-1.47171	-3.38672	-4.86799	-4.54844	-4.21183	-3.85688	-3.47636	-3.08008	-2.65513	-2.20641	-1.71971	-1.20563	-0.6528	-0.0775	0.52054	1.13304	1.75459	2.38569	3.01007
TR024	29	WT	-0.2629	-1.19361	-1.75934	-1.63701	-1.51126	-1.38409	-1.26404	-1.14115	-1.0154	-0.87539	-0.7294	-0.5663	-0.38608	-0.1862	0.02908	0.25863	0.49957	0.75164	1	-1.32221	-2.75905	-3.67237	-3.50499	-3.29598	-3.11235	-2.89792	-2.63986	-2.37896	-2.05589	-1.71029	-1.31052	-0.87767	-0.40519	0.09353	0.61677	1.15341	1.6929	2.2341
TR024	34	WT	-0.00637	-0.66849	-0.88192	-0.8228	-0.76626	-0.71654	-0.66818	-0.61649	-0.5548	-0.47673	-0.37896	-0.25951	-0.11808	0.04199	0.21752	0.40291	0.59709	0.79688	1	-0.6603	-2.29635	-3.18281	-3.04851	-2.85266	-2.61316	-2.33652	-2.03062	-1.69986	-1.34895	-0.9812	-0.60042	-0.20615	0.19888	0.61194	1.02956	1.4493	1.87297	2.29998
TR025	10	WT	-0.09975	-0.97285	-1.40293	-1.28952	-1.1802	-1.07977	-0.98522	-0.89411	-0.80218	-0.70063	-0.58039	-0.43618	-0.26627	-0.08044	0.12428	0.34248	0.55594	0.77945	1	-1.00002	-3.19752	-4.70874	-4.37694	-4.01401	-3.63226	-3.21332	-2.78991	-2.33921	-1.89441	-1.41549	-0.94572	-0.45838	0.02619	0.5282	1.01363	1.50476	2.01187	2.51285
TR025	11	WT	-0.07111	-0.75405	-1.03495	-0.97771	-0.91426	-0.85019	-0.78558	-0.71432	-0.63194	-0.53341	-0.41959	-0.29213	-0.14014	0.02792	0.2083	0.39813	0.59623	0.7985	1	-0.81189	-2.10604	-2.93214	-2.78295	-2.59128	-2.3828	-2.14552	-1.88492	-1.60308	-1.29837	-0.97532	-0.6333	-0.2646	0.09592	0.47909	0.85159	1.22358	1.60647	1.99554
TR026	1	WT	-0.09593	-0.55897	-0.7797	-0.73495	-0.68921	-0.64303	-0.58914	-0.52723	-0.45132	-0.35711	-0.24732	-0.11823	0.01673	0.16955	0.32766	0.48649	0.6559	0.82731	1	-0.5371	-1.1584	-1.77898	-1.6752	-1.53738	-1.37227	-1.17984	-0.97269	-0.73495	-0.48649	-0.21887	0.05533	0.34668	0.64232	0.9451	1.24575	1.56483	1.88492	2.20186
TR026	7	WT	-0.01754	-0.64547	-0.86372	-0.80671	-0.75105	-0.70248	-0.65509	-0.60415	-0.54478	-0.46787	-0.37106	-0.25249	-0.1125	0.04739	0.21977	0.40479	0.59976	0.79474	1	-0.66386	-1.82392	-2.43093	-2.34964	-2.22871	-2.07252	-1.88649	-1.67398	-1.42081	-1.15112	-0.84264	-0.51864	-0.17389	0.18081	0.54478	0.92005	1.30157	1.6954	2.0877
TR026	13	WT	-0.20508	-1.49099	-2.12116	-1.96889	-1.81662	-1.66701	-1.52354	-1.37556	-1.22616	-1.06979	-0.90074	-0.71654	-0.51146	-0.2896	-0.04953	0.20242	0.465	0.73434	1	-1.54278	-2.98076	-3.98997	-3.80454	-3.58678	-3.34527	-3.07552	-2.77057	-2.44433	-2.07532	-1.67581	-1.25501	-0.80352	-0.34138	0.14654	0.62914	1.12198	1.61359	2.10806

## Sheet: Fig. 2d
					Iclx / Ictrl	Iclx / Ictrl	Iclx / Ictrl	Iclx / Ictrl	Iclx / Ictrl	Iclx / Ictrl	Iclx / Ictrl	Iclx / Ictrl	Iclx / Ictrl	Iclx / Ictrl	Iclx / Ictrl	Iclx / Ictrl	Iclx / Ictrl	Iclx / Ictrl	Iclx / Ictrl	Iclx / Ictrl	Iclx / Ictrl
experiment	oocyte	variant	wash_in cmp start	wash_in cmp end	-120 mV	-110 mV	-100 mV	-90 mV	-80 mV	-70 mV	-60 mV	-50 mV	-40 mV	-30 mV	-20 mV	-10 mV	0 mV	10 mV	20 mV	30 mV	40 mV
TR017	7	WT	-0.2121	-0.67004	2.77933	2.88767	2.99774	3.09122	3.14605	3.2301	3.21762	3.27316	3.09607	3.45181		2.48537	2.82484	2.82447	2.81301	2.79917	2.81386
TR017	12	WT	-0.29912	-0.70998	2.1704	2.27894	2.37772	2.45516	2.52166	2.56597	2.55243	2.54435	2.53783	2.29878	3.08072	2.74121	2.60095	2.5883	2.58134	2.57555	2.57484
TR017	17	WT	-0.26126	-0.78013	2.91812	3.11098	3.31288	3.49546	3.58537	3.79018	3.84565	4.03659	4.38484	4.54676	2.3522	3.25631	3.31042	3.2158	3.11661	3.29919	3.2894
TR017	22	WT	-0.31581	-0.72482	2.03601	2.16072	2.21993	2.36542	2.45186	2.51966	2.49377	2.57111	2.07951	1.76136	3.69258	3.44747	3.00495	2.82006	2.76499	2.79709	2.7712
TR017	26	WT	-0.39952	-1.07249	2.76987	2.96615	3.04863	3.32059	3.37117	3.41055	3.61832	3.61338	3.54367	3.36533		3.65525	3.41831	3.28885	3.22001	3.16226	3.13006
TR017	29	WT	-0.28179	-1.17526	4.24909	4.53979	4.86058	4.96062	5.01517	5.00344	4.92625	4.73983	4.41571	3.81752	6.93151	4.43545	4.0482	3.86743	3.73254	3.65095	3.59952
TR017	32	WT	-0.22422	-0.6951	3.15666	3.28533	3.43346	3.57634	3.64907	3.71355	3.69069	3.64499	3.58409	3.65957	2.69302	2.82875	2.76149	2.70057	2.65027	2.61192	2.58599
TR017	34	WT	-0.274	-1.19683	4.18142	4.49182	4.72495	4.89764	4.93661	4.89274	4.73554	4.56111	4.34709	4.19923	3.76699	3.68662	3.58032	3.49474	3.42604	3.39203	3.37295
TR017	36	WT	-0.27104	-0.86257	3.0694	3.24534	3.42123	3.60162	3.76951	3.94744	4.04762	4.11715	4.17661	4.379	2.13415	3.3038	3.34603	3.32883	3.29908	3.23738	3.27428
TR017	38	WT	-0.21778	-0.69276	3.43626	3.54082	3.65269	3.73089	3.79063	3.84943	3.88948	3.93023	4.08537	5.30088	2.03141	2.71525	2.8338	2.86566	2.88868	2.8913	2.89582
TR017	40	WT	-0.25111	-0.87099	3.59034	3.76787	3.90735	4.08052	4.19545	4.29834	4.34932	4.42685	4.66364	7.2562	1.94649	2.72651	2.85784	2.86991	2.8653	2.86002	2.85896
TR017	42	WT	-0.24711	-0.89923	3.35613	3.53383	3.69643	3.83443	3.94038	4.00851	4.00613	3.93583	3.73333	3.18868	6.27632	4.08407	3.7758	3.62206	3.54177	3.48597	3.46598
TR017	43	WT	-0.23125	-0.88671	3.69048	3.88241	4.02843	4.17032	4.25699	4.28459	4.22871	4.09915	3.88168	3.62449	4.15385	3.54618	3.36118	3.25767	3.25312	3.04795	3.00491
TR017	44	WT	-0.19809	-0.60607	3.6548	3.77174	3.85312	3.94658	3.99621	4.04731	4.06419	4.10392	4.35038	7.20619	1.97771	2.56744	2.62815	2.66297	2.6034	2.57239	2.57818
TR017	45	WT	-0.2238	-0.65344	2.89858	3.01107	3.11027	3.20744	3.28687	3.36518	3.39679	3.39628	3.33452	3.15217	3.73913	3.20857	3.09654	3.07799	3.07224	3.0553	3.04384
TR017	46	WT	-0.2035	-0.64426	3.44393	3.5664	3.67157	3.77462	3.85959	3.90909	3.95728	3.959	3.98089	4.4065	2.77419	3.01512	3.0607	3.08226	3.04867	3.07372	3.02261
TR019	2	WT	-0.3702	-1.46244	3.62759	3.88338	4.12108	4.33822	4.48	4.54004	4.49929	4.36095	4.14799	3.90543	3.42308	3.59813	3.35623	3.20994	3.10544	3.0221	2.97412
TR019	18	WT	-0.27613	-0.97037	3.37389	3.53008	3.69353	3.83718	4.01545	4.13834	4.24173	4.26676	4.23836	4.19808		3.57882	3.50372	3.39662	3.31895	3.28112	3.27669
TR019	33	WT	-0.28083	-1.01973	3.81095	3.98351	4.1128	4.17626	4.14648	4.03121	3.84484	3.63153	3.43008	3.36579	2.5625	2.70676	2.58774	2.5066	2.44042	2.39153	2.35541
TR020	1	WT	-0.3805	-0.93735	2.16228	2.31716	2.40145	2.49844	2.55289	2.75829	2.89387	2.93519	2.89674	2.71731	5	3.17017	2.99588	2.92928	2.91715	2.88856	2.89089
TR020	10	WT	-0.39883	-1.0039	2.04276	2.17725	2.33023	2.47079	2.64604	2.82802	3.00321	3.15157	3.22888	3.12821	7.35	3.80277	3.68624	3.64209	3.62769	3.63441	3.65383
TR020	37	WT	-0.29195	-1.0415	2.9697	3.18363	3.4027	3.65488	3.8112	4.02762	4.06036	4.17008	4.11834	3.99265	3.87786	3.8	3.65385	3.61934	3.56132	3.53599	3.50237
TR020	55	WT	-0.31823	-0.84128	2.36338	2.53657	2.64969	2.8	3.00716	3.13391	3.24574	3.18193	3.10794	2.72312		3.74049	3.27603	3.11821	3.04623	3.00197	2.97615
TR020	83	WT	-0.23388	-1.05422	3.90606	4.1677	4.43229	4.66712	4.8331	4.90313	4.85275	4.66231	4.3399	3.6129	8.78	5.03721	4.41563	3.81812	3.67555	3.60182	3.56465
TR021	1	WT	-0.37592	-0.83762	2.05251	2.16313	2.24847	2.3659	2.48922	2.60507	2.71018	2.76864	2.74393	2.48026	3.79463	3.11305	3.02549	3.01991	3.01267	2.99784	3.04582
TR021	8	WT	-0.31415	-0.69617	1.95971	2.08893	2.22577	2.36588	2.50732	2.63319	2.74189	2.82806	2.86015	2.88467	2.79718	2.73718	2.70459	2.71119	2.72097	2.7325	2.74072
TR021	18	WT	-0.22781	-0.8526	3.52877	3.72249	3.91459	4.08448	4.22425	4.31457	4.33929	4.29662	4.25409	4.57963	3.31	3.38448	3.31736	3.24739	3.1893	3.15926	3.14043
TR021	27	WT	-0.21009	-0.98157	4.09205	4.33568	4.58055	4.80913	4.93024	4.95691	4.84882	4.63827	4.29577	3.39985	4.46819	3.88247	3.62531	3.457	3.34489	3.2662	3.21085
TR023	7	WT	-0.30369	-0.81532	2.42135	2.5754	2.71488	2.88616	3.0331	3.20918	3.40571	3.56187	3.82805	4.325		2.74747	3.00723	3.10502	3.16776	3.21597	3.26744
TR023	44	WT	-0.48617	-1.45907	3.06394	3.21217	3.32813	3.42495	3.49022	3.52011	3.50917	3.49831	3.45802	3.49758	3.93981	2.4	2.78447	2.81197	2.81523	2.81612	2.81615
TR023	52	WT	-0.43172	-1.2287	2.27929	2.41602	2.56375	2.72477	2.92514	3.10166	3.25298	3.38012	3.45291	3.31047		3.91618	3.73861	3.71709	3.67436	3.64567	3.65838
TR024	27	WT	-1.47171	-3.38672	2.22269	2.27158	2.32019	2.36384	2.39406	2.41846	2.41608	2.39043	2.31306	2.16767	1.80243	0.49587	9.15909	4.04986	3.43551	3.18778	3.01007
TR024	29	WT	-1.32221	-2.75905	2.08736	2.14109	2.18094	2.24866	2.29258	2.31334	2.34288	2.34853	2.3448	2.3142	2.27326	2.17611	3.21569	2.38479	2.30879	2.25228	2.2341
TR024	34	WT	-0.6603	-2.29635	3.60897	3.70505	3.72285	3.64692	3.49682	3.29383	3.06393	2.82957	2.5892	2.31367	1.74583	4.73646	2.81324	2.5553	2.42727	2.35039	2.29998
TR025	10	WT	-1.00002	-3.19752	3.35635	3.39423	3.40113	3.36393	3.26152	3.12033	2.91606	2.70387	2.43887	2.1682	1.72147	-0.32563	4.25022	2.95969	2.70669	2.58113	2.51285
TR025	11	WT	-0.81189	-2.10604	2.83313	2.84641	2.83428	2.80265	2.73113	2.63877	2.53675	2.43411	2.32445	2.16784	1.88815	3.43516	2.30001	2.13896	2.05221	2.01185	1.99554
TR026	1	WT	-0.5371	-1.1584	2.28163	2.27932	2.23066	2.13406	2.00267	1.8449	1.62844	1.36229	0.88497	-0.46796		3.78836	2.88438	2.56068	2.38579	2.27838	2.20186
TR026	7	WT	-0.66386	-1.82392	2.81449	2.91261	2.96744	2.9503	2.87976	2.7708	2.60805	2.46035	2.27091	2.05411	1.54573	3.81495	2.47889	2.27292	2.17013	2.13328	2.0877
TR026	13	WT	-1.54278	-2.98076	1.88103	1.93233	1.97443	2.00675	2.01867	2.01413	1.99349	1.93993	1.86049	1.7515	1.57103	1.1788		3.10819	2.41285	2.19732	2.10806

## Sheet: Fig. 3c
			Inorm ctrl	Inorm ctrl	Inorm ctrl	Inorm ctrl	Inorm ctrl	Inorm ctrl	Inorm ctrl	Inorm ctrl	Inorm ctrl	Inorm ctrl	Inorm ctrl	Inorm ctrl	Inorm ctrl	Inorm ctrl	Inorm ctrl	Inorm ctrl	Inorm ctrl	Inorm ctrl	Inorm ctrl			Inorm clx	Inorm clx	Inorm clx	Inorm clx	Inorm clx	Inorm clx	Inorm clx	Inorm clx	Inorm clx	Inorm clx	Inorm clx	Inorm clx	Inorm clx	Inorm clx	Inorm clx	Inorm clx	Inorm clx
experiment	oocyte	variant	Wash_in start	Wash_in End	-120 mV ctrl	-110 mV ctrl	-100 mV ctrl	-90 mV ctrl	-80 mV ctrl	-70 mV ctrl	-60 mV ctrl	-50 mV ctrl	-40 mV ctrl	-30 mV ctrl	-20 mV ctrl	-10 mV ctrl	0 mV ctrl	10 mV ctrl	20 mV ctrl	30 mV ctrl	40 mV ctrl	wash_in cmp start	wash_in cmp end	-120 mV clx	-110 mV clx	-100 mV clx	-90 mV clx	-80 mV clx	-70 mV clx	-60 mV clx	-50 mV clx	-40 mV clx	-30 mV clx	-20 mV clx	-10 mV clx	0 mV clx	10 mV clx	20 mV clx	30 mV clx	40 mV clx
TR017	8	T116S	-0.04742	-0.32969	-0.38903	-0.38133	-0.37388	-0.36445	-0.34608	-0.322	-0.28451	-0.23684	-0.16286	-0.07597	0.03873	0.17105	0.322	0.4928	0.65169	0.84657	1	-0.37041	-1.24677	-1.28203	-1.33565	-1.36842	-1.34782	-1.29742	-1.18496	-1.03203	-0.82522	-0.56182	-0.23659	0.15144	0.56455	1.02781	1.53525	2.04345	2.6214	3.16634
TR017	13	T116S	-0.04048	-0.25275	-0.2974	-0.29498	-0.28289	-0.27497	-0.26089	-0.24615	-0.21909	-0.18236	-0.12802	-0.05477	0.04201	0.16542	0.31016	0.45117	0.6333	0.86868	1	-0.26551	-0.79916	-0.75759	-0.79652	-0.82314	-0.83942	-0.83854	-0.80466	-0.72877	-0.58821	-0.38209	-0.11659	0.23229	0.63308	1.06885	1.5165	2.01474	2.50044	3.04311
TR017	18	T116S	-0.01436	-0.31271	-0.37956	-0.37053	-0.3593	-0.34328	-0.32413	-0.29521	-0.25709	-0.20221	-0.13186	-0.04088	0.07182	0.20681	0.35249	0.5105	0.67661	0.83886	1	-0.33628	-1.64954	-1.82873	-1.90276	-1.90902	-1.84972	-1.72762	-1.52947	-1.26575	-0.92247	-0.51934	-0.07716	0.43904	0.93407	1.47753	2.04291	2.6116	3.20074	3.80276
TR017	23	T116S	-0.02129	-0.31204	-0.36609	-0.36118	-0.35217	-0.34152	-0.32897	-0.30467	-0.2659	-0.22331	-0.15452	-0.0677	0.03331	0.15506	0.31013	0.48949	0.65192	0.84084	1	-0.33415	-1.31095	-1.27437	-1.33524	-1.39121	-1.41005	-1.40022	-1.32351	-1.20612	-0.99099	-0.73901	-0.31832	0.15561	0.7169	1.37101	1.77723	2.57057	3.13295	3.81764
TR019	11	T116S	-0.24176	-0.48353	-0.67302	-0.63091	-0.59054	-0.54768	-0.49913	-0.44711	-0.38915	-0.31657	-0.22814	-0.12187	0.0057	0.15209	0.31137	0.47956	0.65321	0.83156	1	-0.51697	-1.35992	-1.45628	-1.47981	-1.48254	-1.47833	-1.44687	-1.38246	-1.26505	-1.07332	-0.80282	-0.45727	-0.03716	0.44092	0.95467	1.49666	2.06589	2.65048	3.24498
TR019	19	T116S	-0.02083	-0.37051	-0.46691	-0.4518	-0.43096	-0.40768	-0.38154	-0.35008	-0.30964	-0.25572	-0.18505	-0.09436	0.01838	0.154	0.30556	0.46855	0.64093	0.81944	1	-0.3848	-2.28595	-2.30556	-2.42688	-2.48856	-2.50204	-2.44322	-2.28799	-2.0192	-1.63113	-1.12827	-0.52369	0.17892	0.96446	1.80433	2.67729	3.58292	4.52982	5.49428
TR020	3	T116S	-0.02678	-0.29027	-0.35801	-0.35132	-0.33832	-0.32336	-0.30288	-0.27649	-0.24143	-0.1926	-0.12682	-0.04017	0.06892	0.20402	0.35605	0.51792	0.68255	0.8464	1	-0.28003	-1.28594	-1.27806	-1.3592	-1.3974	-1.40173	-1.35605	-1.25207	-1.08035	-0.8334	-0.51122	-0.11501	0.35211	0.87987	1.45766	2.07798	2.7306	3.40213	4.09571
TR020	12	T116S	-0.02854	-0.27983	-0.33037	-0.32429	-0.31306	-0.30042	-0.28311	-0.25831	-0.22368	-0.17548	-0.10903	-0.0234	0.08517	0.21806	0.365	0.51942	0.67665	0.83715	1	-0.28217	-1.81095	-1.69911	-1.82592	-1.9036	-1.93496	-1.9008	-1.77585	-1.53673	-1.18016	-0.70005	-0.11558	0.57417	1.33365	2.16285	3.03978	3.9635	4.91811	5.89939
TR020	21	T116S	-0.08815	-0.28962	-0.35866	-0.35085	-0.34129	-0.3274	-0.30656	-0.28007	-0.24446	-0.1954	-0.1307	-0.04516	0.06036	0.19106	0.33825	0.49718	0.66131	0.83022	1	-0.31003	-1.61181	-1.51932	-1.62006	-1.68302	-1.71168	-1.68867	-1.5914	-1.39904	-1.1003	-0.69388	-0.19106	0.40035	1.066	1.78767	2.55797	3.36735	4.20842	5.07078
TR020	30	T116S	-0.05696	-0.32413	-0.39342	-0.38432	-0.3714	-0.3532	-0.33294	-0.30329	-0.26218	-0.20669	-0.13329	-0.04198	0.07281	0.20493	0.34821	0.50176	0.66647	0.83147	1	-0.33852	-1.84234	-1.7845	-1.90487	-1.95097	-1.95214	-1.87728	-1.7155	-1.45978	-1.10129	-0.66911	-0.17117	0.38109	0.98209	1.60393	2.2569	2.93893	3.63858	4.34792
TR020	39	T116S	-0.0236	-0.40413	-0.50701	-0.49926	-0.48009	-0.45243	-0.41445	-0.36468	-0.30273	-0.22566	-0.13459	-0.02876	0.09292	0.23304	0.38237	0.53392	0.68842	0.84513	1	-0.4292	-1.43768	-1.72235	-1.73968	-1.69543	-1.60693	-1.47456	-1.29904	-1.07854	-0.81158	-0.49926	-0.14196	0.25922	0.70133	1.1733	1.66962	2.18732	2.71645	3.25922
TR020	64	T116S	-0.13179	-0.44517	-0.57566	-0.55158	-0.53043	-0.50212	-0.46241	-0.43183	-0.37846	-0.32509	-0.24927	-0.16075	-0.05011	0.08396	0.24243	0.4149	0.60462	0.80443	1	-0.48096	-2.2522	-2.14351	-2.27205	-2.35242	-2.3931	-2.37976	-2.28441	-2.0794	-1.76147	-1.33583	-0.82363	-0.2356	0.41881	1.11878	1.86137	2.65766	3.50049	4.3752
TR020	67	T116S	-0.10515	-0.32052	-0.39413	-0.38687	-0.37636	-0.36258	-0.343	-0.31508	-0.2752	-0.2219	-0.15083	-0.06128	0.04786	0.17803	0.32379	0.48223	0.64938	0.8227	1	-0.39413	-1.30566	-1.26831	-1.33212	-1.36802	-1.3789	-1.35315	-1.27665	-1.13742	-0.92785	-0.64467	-0.29043	0.13089	0.61131	1.13887	1.7074	2.30964	2.93872	3.58484
TR020	72	T116S	-0.10364	-0.33138	-0.40577	-0.39365	-0.37568	-0.3598	-0.33932	-0.31132	-0.27998	-0.23151	-0.16841	-0.08316	0.02466	0.15754	0.30965	0.47472	0.65148	0.82365	1	-0.34893	-1.98579	-1.81697	-1.94484	-2.03051	-2.08274	-2.07731	-1.98412	-1.78186	-1.45382	-1.00376	-0.44379	0.21605	0.95236	1.74718	2.59047	3.48057	4.39908	5.33932
TR020	78	T116S	-0.02125	-0.30073	-0.33956	-0.337	-0.32967	-0.31832	-0.3033	-0.28095	-0.24835	-0.2011	-0.1359	-0.05055	0.05714	0.19048	0.34029	0.49817	0.66227	0.8315	1	-0.29707	-2.23407	-2.21209	-2.36154	-2.43297	-2.42454	-2.31722	-2.1	-1.77289	-1.33846	-0.81282	-0.20806	0.463	1.18901	1.95531	2.76044	3.59597	4.45385	5.33223
TR021	9	T116S	-0.03603	-0.25469	-0.28927	-0.2964	-0.29335	-0.28578	-0.27279	-0.25216	-0.2197	-0.17197	-0.10579	-0.01996	0.08857	0.21654	0.36107	0.51537	0.67657	0.83818	1	-0.28843	-1.53554	-1.47637	-1.61991	-1.70013	-1.71712	-1.66097	-1.52004	-1.28873	-0.96531	-0.55627	-0.07099	0.48324	1.09274	1.74801	2.44075	3.16705	3.91481	4.68329
TR021	19	T116S	-0.07381	-0.43121	-0.56639	-0.55114	-0.52374	-0.48732	-0.44147	-0.38422	-0.31451	-0.23146	-0.13465	-0.02352	0.10054	0.23733	0.38182	0.53199	0.68593	0.84324	1	-0.45085	-1.27795	-1.65848	-1.65233	-1.58736	-1.47736	-1.32651	-1.13794	-0.91384	-0.65467	-0.36312	-0.04075	0.30805	0.67702	1.06285	1.46453	1.87949	2.30618	2.74105
TR021	28	T116S	-0.03468	-0.30209	-0.34508	-0.34613	-0.33684	-0.32372	-0.30611	-0.28056	-0.24522	-0.19461	-0.12632	-0.0376	0.07244	0.20506	0.35146	0.50755	0.66971	0.83732	1	-0.29745	-2.81763	-3.00325	-3.1994	-3.245	-3.14207	-2.89827	-2.52713	-2.04659	-1.46805	-0.8093	-0.08218	0.70136	1.51913	2.36299	3.23656	4.13418	5.04878	5.97106
TR021	40	T116S	-0.04368	-0.27387	-0.31147	-0.31584	-0.30933	-0.30002	-0.28632	-0.26537	-0.23417	-0.18898	-0.1239	-0.04143	0.06715	0.20207	0.35298	0.51137	0.62351	0.83222	1	-0.286	-2.1267	-1.95922	-2.13027	-2.24295	-2.28973	-2.25043	-2.09791	-1.81795	-1.40375	-0.86804	-0.22158	0.51965	1.33987	2.21738	3.14747	4.11575	5.11967	6.14241

## Sheet: Fig. 3d
					Iclx / Ictrl	Iclx / Ictrl	Iclx / Ictrl	Iclx / Ictrl	Iclx / Ictrl	Iclx / Ictrl	Iclx / Ictrl	Iclx / Ictrl	Iclx / Ictrl	Iclx / Ictrl	Iclx / Ictrl	Iclx / Ictrl	Iclx / Ictrl	Iclx / Ictrl	Iclx / Ictrl	Iclx / Ictrl	Iclx / Ictrl
experiment	oocyte	variant	wash_in cmp start	wash_in cmp end	-120 mV	-110 mV	-100 mV	-90 mV	-80 mV	-70 mV	-60 mV	-50 mV	-40 mV	-30 mV	-20 mV	-10 mV	0 mV	10 mV	20 mV	30 mV	40 mV
TR017	8	T116S	-0.37041	-1.24677	3.29547	3.5026	3.66003	3.69823	3.74892	3.68003	3.6274	3.48428	3.4497	3.11438	3.91026	3.30044	3.19198	3.11537	3.13562	3.09648	3.16634
TR017	13	T116S	-0.26551	-0.79916	2.54734	2.70022	2.9098	3.0528	3.21417	3.26899	3.32631	3.22557	2.98454	2.12851	5.5288	3.82713	3.4461	3.36129	3.18131	2.87845	3.04311
TR017	18	T116S	-0.33628	-1.64954	4.81805	5.13519	5.31317	5.38841	5.33011	5.18091	4.92335	4.56193	3.93855	1.88739	6.11282	4.51647	4.19175	4.0018	3.85983	3.81559	3.80276
TR017	23	T116S	-0.33415	-1.31095	3.48098	3.6969	3.95039	4.1287	4.25643	4.34409	4.53593	4.43765	4.78269	4.70161	4.67213	4.62324	4.42077	3.63079	3.94305	3.72597	3.81764
TR019	11	T116S	-0.51697	-1.35992	2.16378	2.3455	2.51049	2.69923	2.89876	3.09197	3.2508	3.39045	3.519	3.75203	-6.52174	2.89902	3.06603	3.12087	3.16268	3.18737	3.24498
TR019	19	T116S	-0.3848	-2.28595	4.93788	5.37161	5.77441	6.13727	6.40364	6.53559	6.52111	6.37859	6.09713	5.54978	9.73333	6.2626	5.90508	5.71404	5.59018	5.52792	5.49428
TR020	3	T116S	-0.28003	-1.28594	3.56986	3.86883	4.13038	4.33496	4.47724	4.52849	4.47471	4.3272	4.03106	2.86275	5.10857	4.31274	4.09403	4.01217	4.00058	4.01954	4.09571
TR020	12	T116S	-0.28217	-1.81095	5.14306	5.63059	6.08072	6.44081	6.71405	6.875	6.87029	6.72533	6.4206	4.94	6.74176	6.11588	5.92564	5.85225	5.85754	5.87479	5.89939
TR020	21	T116S	-0.31003	-1.61181	4.23608	4.61757	4.9313	5.22812	5.5085	5.68217	5.72291	5.63111	5.30897	4.23077	6.63309	5.57955	5.28498	5.14498	5.09192	5.06904	5.07078
TR020	30	T116S	-0.33852	-1.84234	4.53582	4.95646	5.25296	5.52702	5.63845	5.65634	5.56775	5.32813	5.01982	4.07692	5.23387	4.79226	4.60624	4.49795	4.40969	4.37606	4.34792
TR020	39	T116S	-0.4292	-1.43768	3.39709	3.48449	3.53149	3.55175	3.55783	3.56218	3.56273	3.59641	3.70959	4.9359	2.78968	3.00949	3.06847	3.12707	3.17729	3.21422	3.25922
TR020	64	T116S	-0.48096	-2.2522	3.72357	4.11917	4.43497	4.76604	5.14638	5.29013	5.49441	5.41842	5.35901	5.12348	4.7013	4.98837	4.61477	4.48627	4.39559	4.35154	4.3752
TR020	67	T116S	-0.39413	-1.30566	3.21803	3.4433	3.63487	3.803	3.94503	4.05178	4.13307	4.18137	4.27404	4.73964	2.73485	3.43381	3.51736	3.5406	3.55667	3.57206	3.58484
TR020	72	T116S	-0.34893	-1.98579	4.47786	4.94055	5.40489	5.78862	6.12192	6.37315	6.36418	6.27978	5.9603	5.33668	8.76271	6.04509	5.64238	5.45687	5.34253	5.34094	5.33932
TR020	78	T116S	-0.29707	-2.23407	6.51456	7.00761	7.38	7.6168	7.6401	7.47458	7.13864	6.65574	5.98113	4.11594	8.10256	6.24231	5.74596	5.54118	5.42976	5.35639	5.33223
TR021	9	T116S	-0.28843	-1.53554	5.10379	5.46534	5.79549	6.00855	6.08884	6.02801	5.86582	5.61312	5.25833	3.55633	5.45596	5.04633	4.84116	4.73591	4.68103	4.67059	4.68329
TR021	19	T116S	-0.45085	-1.27795	2.92815	2.99805	3.03082	3.03159	3.00475	2.96166	2.90561	2.82847	2.6968	1.73249	3.06405	2.85266	2.7836	2.75294	2.74006	2.73489	2.74105
TR021	28	T116S	-0.29745	-2.81763	8.70306	9.24339	9.63356	9.70607	9.4682	9.00732	8.34585	7.54366	6.4069	2.1854	9.6822	7.40832	6.72336	6.37689	6.17307	6.02967	5.97106
TR021	40	T116S	-0.286	-2.1267	6.29021	6.74474	7.25099	7.63192	7.85975	7.90552	7.76351	7.42802	7.0058	5.34867	7.73891	6.6307	6.28197	6.15494	6.60097	6.15183	6.14241

## Sheet: Fig. 3e
			Inorm ctrl	Inorm ctrl	Inorm ctrl	Inorm ctrl	Inorm ctrl	Inorm ctrl	Inorm ctrl	Inorm ctrl	Inorm ctrl	Inorm ctrl	Inorm ctrl	Inorm ctrl	Inorm ctrl	Inorm ctrl	Inorm ctrl	Inorm ctrl	Inorm ctrl	Inorm ctrl	Inorm ctrl			Inorm clx	Inorm clx	Inorm clx	Inorm clx	Inorm clx	Inorm clx	Inorm clx	Inorm clx	Inorm clx	Inorm clx	Inorm clx	Inorm clx	Inorm clx	Inorm clx	Inorm clx	Inorm clx	Inorm clx
experiment	oocyte	variant	Wash_in start	Wash_in End	-120 mV ctrl	-110 mV ctrl	-100 mV ctrl	-90 mV ctrl	-80 mV ctrl	-70 mV ctrl	-60 mV ctrl	-50 mV ctrl	-40 mV ctrl	-30 mV ctrl	-20 mV ctrl	-10 mV ctrl	0 mV ctrl	10 mV ctrl	20 mV ctrl	30 mV ctrl	40 mV ctrl	wash_in cmp start	wash_in cmp end	-120 mV clx	-110 mV clx	-100 mV clx	-90 mV clx	-80 mV clx	-70 mV clx	-60 mV clx	-50 mV clx	-40 mV clx	-30 mV clx	-20 mV clx	-10 mV clx	0 mV clx	10 mV clx	20 mV clx	30 mV clx	40 mV clx
TR020	6	T322A	-0.25103	-0.5144	-0.88889	-0.76132	-0.66667	-0.58436	-0.51852	-0.44444	-0.38272	-0.30041	-0.21811	-0.10288	0.03704	0.25514	0.44444	0.60494	0.73251	0.86831	1	-0.58436	-2.08642	-3.09053	-2.88477	-2.65844	-2.45679	-2.27984	-2.09053	-1.84362	-1.48148	-0.96296	-0.23045	0.75309	2.03292	3.50617	5.13169	6.8642	8.69547	10.5473
TR020	15	T322A	-0.26531	-0.61306	-0.99673	-0.88245	-0.78612	-0.69551	-0.61143	-0.52898	-0.44	-0.34531	-0.23102	-0.1151	0.02857	0.18367	0.3551	0.51837	0.68408	0.84163	1	-0.63184	-1.99265	-2.66449	-2.58041	-2.45551	-2.30939	-2.12245	-1.88245	-1.57878	-1.19592	-0.73143	-0.17714	0.46286	1.18694	1.97878	2.82122	3.70122	4.59755	5.49796
TR020	42	T322A	-0.25926	-0.51389	-0.90278	-0.76389	-0.66667	-0.58333	-0.51852	-0.43981	-0.375	-0.29167	-0.20833	-0.10185	0.0463	0.30093	0.50926	0.68056	0.77315	0.88889	1	-0.59259	-1.9537	-3	-2.75926	-2.50463	-2.28704	-2.09722	-1.90278	-1.66667	-1.34722	-0.90278	-0.29167	0.53241	1.59722	2.8287	4.16667	5.58333	7.10185	8.65278
TR020	61	T322A	-0.28146	-0.55298	-0.95033	-0.81788	-0.71192	-0.62583	-0.54967	-0.47682	-0.40397	-0.33113	-0.24503	-0.1457	-0.01656	0.16887	0.37417	0.5596	0.70861	0.8543	1	-0.59603	-3.27152	-4.72848	-4.42053	-4.08278	-3.78477	-3.50993	-3.22517	-2.85762	-2.35099	-1.62914	-0.66556	0.56623	2.09934	3.87417	5.83775	7.99007	10.2185	12.5
TR020	69	T322A	-0.36628	-0.63372	-1.09012	-0.94767	-0.8314	-0.73256	-0.64244	-0.55523	-0.47384	-0.38663	-0.28779	-0.17733	-0.0436	0.12209	0.31105	0.49128	0.6657	0.8343	1	-0.70058	-3.7936	-5.18314	-4.90698	-4.59302	-4.31105	-4.02616	-3.70058	-3.24128	-2.62791	-1.79942	-0.75	0.5436	2.05814	3.78198	5.65407	7.69186	9.81686	11.9971
TR020	75	T322A	-0.36949	-0.55932	-0.91525	-0.81356	-0.71864	-0.64407	-0.5661	-0.50508	-0.43051	-0.35932	-0.27797	-0.17627	-0.04407	0.1322	0.33898	0.50847	0.67119	0.82712	1	-0.6339	-2.29492	-3.45424	-3.2	-2.91864	-2.67119	-2.45763	-2.24746	-2	-1.6678	-1.19322	-0.52542	0.37627	1.55593	2.95932	4.54915	6.28475	8.14915	10.0407
TR021	13	T322A	-0.30782	-0.50802	-0.88128	-0.78451	-0.6893	-0.60594	-0.52901	-0.45815	-0.38634	-0.3079	-0.21692	-0.11044	0.01334	0.15671	0.31667	0.48695	0.65821	0.83364	1	-0.59039	-3.05948	-3.84206	-3.84513	-3.76231	-3.59698	-3.3184	-2.92404	-2.41643	-1.79714	-1.0857	-0.28656	0.58785	1.52379	2.50574	3.53317	4.59319	5.66951	6.7643
TR021	32	T322A	-0.09903	-0.38225	-0.71297	-0.61555	-0.52843	-0.4586	-0.40232	-0.35315	-0.30331	-0.24504	-0.17232	-0.07992	0.03472	0.17291	0.32992	0.49726	0.67016	0.84043	1	-0.47171	-3.93134	-5.2619	-5.23795	-5.00162	-4.62664	-4.13526	-3.54582	-2.86482	-2.09931	-1.25829	-0.35497	0.61577	1.77317	2.71718	3.83675	4.99941	5.99948	7.43849
TR023	5	T322A	-0.25286	-0.43135	-0.8135	-0.71854	-0.63158	-0.55263	-0.5	-0.43135	-0.37185	-0.30092	-0.22082	-0.12471	-0.00686	0.12815	0.28261	0.45423	0.63387	0.82265	1	-0.64531	-2.13043	-3.10526	-2.93021	-2.74828	-2.58352	-2.41991	-2.24828	-2.01259	-1.6762	-1.19908	-0.57323	0.23341	1.18192	2.24371	3.39245	4.61098	5.88215	7.18764
TR023	13	T322A	-0.39588	-0.66033	-1.00871	-0.91924	-0.83135	-0.75059	-0.6635	-0.5772	-0.48852	-0.38955	-0.28187	-0.16152	-0.02296	0.13143	0.29929	0.46952	0.64529	0.82344	1	-0.65241	-1.53603	-2.27237	-2.14014	-1.97783	-1.8274	-1.6825	-1.53365	-1.34917	-1.11481	-0.79414	-0.37292	0.1829	0.92637	1.76247	2.58749	3.41568	4.38559	5.37688
TR023	21	T322A	-0.12588	-0.32461	-0.59901	-0.52475	-0.45686	-0.39816	-0.35361	-0.314	-0.27086	-0.22136	-0.15912	-0.07709	0.02758	0.15771	0.30976	0.47383	0.6471	0.82249	1	-0.40877	-2.60325	-3.314	-3.22914	-3.1075	-2.97808	-2.81188	-2.57355	-2.23479	-1.78996	-1.20792	-0.52546	0.3331	1.26025	2.29349	3.42433	4.59901	5.81259	7.04031
TR023	27	T322A	-0.20409	-0.39475	-0.67242	-0.60717	-0.54127	-0.48177	-0.42866	-0.37684	-0.32054	-0.25848	-0.18042	-0.08829	0.02751	0.16123	0.31222	0.47857	0.65131	0.82981	1	-0.46193	-2.11964	-2.8151	-2.71913	-2.58605	-2.44786	-2.28855	-2.09149	-1.82022	-1.46257	-1.01088	-0.46257	0.1913	0.94178	1.7652	2.64171	3.57837	4.54383	5.52271
TR023	33	T322A	-0.21933	-0.46539	-0.85812	-0.76148	-0.6573	-0.57231	-0.49897	-0.43454	-0.37012	-0.30295	-0.22207	-0.1268	-0.01576	0.13502	0.30021	0.47019	0.64976	0.82659	1	-0.57437	-3.33036	-4.2488	-4.17752	-4.03564	-3.84167	-3.58328	-3.23029	-2.77793	-2.20562	-1.51816	-0.71076	0.20562	1.24195	2.35161	3.52707	4.71008	5.87114	7.01439
TR023	39	T322A	-0.43826	-0.61128	-0.95884	-0.86052	-0.77058	-0.69284	-0.61204	-0.52896	-0.44512	-0.35061	-0.24543	-0.12729	0.00991	0.1654	0.33232	0.50686	0.67226	0.83689	1	-0.59756	-2.24085	-2.96418	-2.85823	-2.71723	-2.56631	-2.39863	-2.17988	-1.87729	-1.45655	-0.90396	-0.20732	0.64177	1.62576	2.70427	3.8247	4.98247	6.16616	7.36585
TR023	47	T322A	-0.19952	-0.40974	-0.72328	-0.63539	-0.55819	-0.49406	-0.43349	-0.37292	-0.31591	-0.25534	-0.18052	-0.08907	0.02613	0.1639	0.31473	0.47743	0.64489	0.82423	1	-0.54869	-2.64964	-3.87055	-3.64489	-3.3753	-3.1342	-2.92043	-2.68527	-2.37886	-1.92874	-1.27791	-0.40261	0.73515	2.13895	3.75178	5.46912	7.2886	9.16983	11.1389
TR023	51	T322A	-0.19059	-0.40772	-0.79011	-0.68396	-0.58565	-0.50905	-0.4421	-0.37575	-0.31846	-0.25452	-0.18215	-0.08745	0.03378	0.18034	0.34198	0.50603	0.67551	0.84198	1	-0.48794	-3.99035	-4.92642	-4.88963	-4.78709	-4.64294	-4.39505	-3.93788	-3.29674	-2.45476	-1.46502	-0.33836	0.92581	2.29373	3.72497	5.14596	6.50241	7.89988	9.32207
TR023	55	T322A	-0.16751	-0.34445	-0.59536	-0.53445	-0.47788	-0.43002	-0.38216	-0.33938	-0.29152	-0.2335	-0.16461	-0.07252	0.03626	0.17404	0.3256	0.49166	0.66135	0.83394	1	-0.44743	-1.72009	-2.26468	-2.22335	-2.13706	-2.03191	-1.89558	-1.70268	-1.44743	-1.11675	-0.70486	-0.21102	0.37346	1.04714	1.77592	2.55185	3.34735	4.17114	5.0058
TR023	59	T322A	-0.19246	-0.39662	-0.70481	-0.62159	-0.55007	-0.48505	-0.43043	-0.38492	-0.3277	-0.27308	-0.19376	-0.10013	0.0156	0.15605	0.3186	0.48244	0.6632	0.82835	1	-0.51105	-2.15605	-3.02991	-2.92328	-2.76073	-2.61899	-2.47074	-2.28739	-2.0143	-1.62549	-1.08192	-0.37711	0.52536	1.61769	2.82965	4.10403	5.48895	6.94148	8.43693
TR023	63	T322A	-0.17231	-0.34753	-0.64666	-0.56244	-0.48596	-0.42401	-0.37076	-0.32333	-0.27686	-0.22265	-0.15392	-0.0697	0.03872	0.17328	0.3272	0.49177	0.66312	0.83059	1	-0.42594	-2.50242	-3.39109	-3.26718	-3.10165	-2.9545	-2.80058	-2.60019	-2.28654	-1.81994	-1.15586	-0.28364	0.82769	2.13746	3.58858	5.08809	6.67764	8.31849	10.0155
TR025	4	T322A	-0.11036	-0.48436	-0.94762	-0.83533	-0.733	-0.64659	-0.57472	-0.50291	-0.43273	-0.34878	-0.25145	-0.13881	-0.00293	0.15401	0.34167	0.52812	0.7363	0.92596	1	-0.80452	-3.00329	-5.1297	-4.63857	-4.10572	-3.62934	-3.21617	-2.85658	-2.50991	-2.12313	-1.6976	-1.15537	-0.52576	0.2108	1.02575	1.87864	2.78038	3.71525	4.64242
TR025	14	T322A	-0.05312	-0.7519	-1.20243	-1.09502	-0.98494	-0.8907	-0.79614	-0.7015	-0.59693	-0.47696	-0.35473	-0.21749	-0.06486	0.09361	0.2642	0.44563	0.62023	0.79845	1	-0.86496	-2.8783	-4.65479	-4.26233	-3.82976	-3.44023	-3.08934	-2.75764	-2.41802	-2.02616	-1.55211	-0.99819	-0.35518	0.3737	1.17618	2.01816	2.9166	3.83854	4.77175
TR025	17	T322A	-0.16855	-0.83239	-1.61136	-1.39359	-1.19177	-1.02224	-0.88225	-0.76309	-0.65943	-0.55518	-0.44278	-0.31478	-0.16456	0.0014	0.18527	0.38487	0.58158	0.79235	1	-1.00369	-4.60375	-7.0226	-6.56992	-6.02238	-5.4402	-4.84775	-4.23897	-3.58721	-2.91106	-2.2225	-1.46	-0.66883	0.19885	1.07446	1.97437	2.91424	3.88483	4.8366

## Sheet: Fig. 3f
					Iclx / Ictrl	Iclx / Ictrl	Iclx / Ictrl	Iclx / Ictrl	Iclx / Ictrl	Iclx / Ictrl	Iclx / Ictrl	Iclx / Ictrl	Iclx / Ictrl	Iclx / Ictrl	Iclx / Ictrl	Iclx / Ictrl	Iclx / Ictrl	Iclx / Ictrl	Iclx / Ictrl	Iclx / Ictrl	Iclx / Ictrl
experiment	oocyte	variant	wash_in cmp start	wash_in cmp end	-120 mV	-110 mV	-100 mV	-90 mV	-80 mV	-70 mV	-60 mV	-50 mV	-40 mV	-30 mV	-20 mV	-10 mV	0 mV	10 mV	20 mV	30 mV	40 mV
TR020	6	T322A	-0.58436	-2.08642	3.47685	3.78919	3.98765	4.20423	4.39683	4.7037	4.8172	4.93151	4.41509	2.24		7.96774	7.88889	8.48299	9.37079	10.0142	10.5473
TR020	15	T322A	-0.63184	-1.99265	2.67322	2.92414	3.12357	3.32042	3.4713	3.55864	3.58813	3.46336	3.16608	1.53901		6.46222	5.57241	5.44252	5.4105	5.46266	5.49796
TR020	42	T322A	-0.59259	-1.9537	3.32308	3.61212	3.75694	3.92063	4.04464	4.32632	4.44444	4.61905	4.33333	2.86364	11.5	5.30769	5.55455	6.12245	7.22156	7.98958	8.65278
TR020	61	T322A	-0.59603	-3.27152	4.97561	5.40486	5.73488	6.04762	6.38554	6.76389	7.07377	7.1	6.64865	4.56818		12.4314	10.354	10.432	11.2757	11.9612	12.5
TR020	69	T322A	-0.70058	-3.7936	4.75467	5.17791	5.52448	5.88492	6.26697	6.66492	6.84049	6.79699	6.25253	4.22951		16.8571	12.1589	11.5089	11.5546	11.7666	11.9971
TR020	75	T322A	-0.6339	-2.29492	3.77407	3.93333	4.06132	4.14737	4.34132	4.44966	4.64567	4.64151	4.29268	2.98077	-8.53846	11.7692	8.73	8.94667	9.36364	9.85246	10.0407
TR021	13	T322A	-0.59039	-3.05948	4.35965	4.90133	5.45816	5.93618	6.27281	6.38233	6.25465	5.83682	5.00499	2.59473		9.7233	7.9129	7.25564	6.97834	6.80088	6.7643
TR021	32	T322A	-0.47171	-3.93134	7.38029	8.50937	9.46507	10.0887	10.2785	10.0407	9.44524	8.56713	7.30195	4.44124		10.2548	8.23575	7.71578	7.45999	7.13859	7.43849
TR023	5	T322A	-0.64531	-2.13043	3.81716	4.07803	4.35145	4.67495	4.83982	5.2122	5.41231	5.57034	5.43005	4.59633		9.22321	7.93927	7.46851	7.27437	7.15021	7.18764
TR023	13	T322A	-0.65241	-1.53603	2.25275	2.32817	2.37905	2.4346	2.5358	2.65706	2.76175	2.86179	2.81742	2.30882	-7.96552	7.04819	5.88889	5.51096	5.29325	5.32596	5.37688
TR023	21	T322A	-0.40877	-2.60325	5.53247	6.15364	6.80186	7.47957	7.952	8.19595	8.25065	8.08626	7.59111	6.81651	12.0769	7.99103	7.40411	7.22687	7.1071	7.06707	7.04031
TR023	27	T322A	-0.46193	-2.11964	4.18649	4.4784	4.77778	5.08101	5.33881	5.55008	5.67864	5.65842	5.60284	5.23913	6.95349	5.84127	5.65369	5.52005	5.49411	5.47571	5.52271
TR023	33	T322A	-0.57437	-3.33036	4.95128	5.48605	6.13973	6.71257	7.18132	7.43375	7.50556	7.28054	6.83642	5.60541		9.19797	7.83333	7.50146	7.24895	7.10282	7.01439
TR023	39	T322A	-0.59756	-2.24085	3.09141	3.32152	3.52621	3.70407	3.91905	4.12104	4.21747	4.15435	3.68323	1.62874		9.82949	8.13761	7.54586	7.41156	7.36794	7.36585
TR023	47	T322A	-0.54869	-2.64964	5.3514	5.73645	6.04681	6.34375	6.73699	7.20064	7.53008	7.55349	7.07895	4.52		13.0507	11.9207	11.4552	11.302	11.1254	11.1389
TR023	51	T322A	-0.48794	-3.99035	6.23511	7.14903	8.17405	9.12085	9.94134	10.4799	10.3523	9.64455	8.04305	3.86897		12.7191	10.8924	10.1692	9.62589	9.38252	9.32207
TR023	55	T322A	-0.44743	-1.72009	3.8039	4.16011	4.47193	4.72513	4.96015	5.01709	4.96517	4.78261	4.28194	2.91	10.3	6.01667	5.45434	5.19027	5.0614	5.00174	5.0058
TR023	59	T322A	-0.51105	-2.15605	4.29889	4.70293	5.01891	5.39946	5.74018	5.94257	6.14683	5.95238	5.58389	3.76623		10.3667	8.88163	8.50674	8.27647	8.37991	8.43693
TR023	63	T322A	-0.42594	-2.50242	5.24401	5.80895	6.38247	6.96804	7.55352	8.04192	8.25874	8.17391	7.50943	4.06944		12.3352	10.9675	10.3465	10.0701	10.0152	10.0155
TR025	4	T322A	-0.80452	-3.00329	5.41324	5.55301	5.60126	5.61308	5.59609	5.68009	5.80011	6.08721	6.75131	8.32361		1.36875	3.00216	3.55721	3.77617	4.0123	4.64242
TR025	14	T322A	-0.86496	-2.8783	3.87116	3.89248	3.88833	3.8624	3.88041	3.93107	4.05078	4.24808	4.37549	4.58963	5.47611	3.99228	4.4519	4.52876	4.70242	4.80749	4.77175
TR025	17	T322A	-1.00369	-4.60375	4.35818	4.71439	5.05331	5.32187	5.49477	5.55499	5.43986	5.24343	5.01944	4.63813	4.06442		5.79944	5.12994	5.01092	4.90295	4.8366

## Sheet: Fig. 3g
			Inorm ctrl	Inorm ctrl	Inorm ctrl	Inorm ctrl	Inorm ctrl	Inorm ctrl	Inorm ctrl	Inorm ctrl	Inorm ctrl	Inorm ctrl	Inorm ctrl	Inorm ctrl	Inorm ctrl	Inorm ctrl	Inorm ctrl	Inorm ctrl	Inorm ctrl	Inorm ctrl	Inorm ctrl			Inorm clx	Inorm clx	Inorm clx	Inorm clx	Inorm clx	Inorm clx	Inorm clx	Inorm clx	Inorm clx	Inorm clx	Inorm clx	Inorm clx	Inorm clx	Inorm clx	Inorm clx	Inorm clx	Inorm clx
experiment	oocyte	variant	Wash_in start	Wash_in End	-120 mV ctrl	-110 mV ctrl	-100 mV ctrl	-90 mV ctrl	-80 mV ctrl	-70 mV ctrl	-60 mV ctrl	-50 mV ctrl	-40 mV ctrl	-30 mV ctrl	-20 mV ctrl	-10 mV ctrl	0 mV ctrl	10 mV ctrl	20 mV ctrl	30 mV ctrl	40 mV ctrl	wash_in cmp start	wash_in cmp end	-120 mV clx	-110 mV clx	-100 mV clx	-90 mV clx	-80 mV clx	-70 mV clx	-60 mV clx	-50 mV clx	-40 mV clx	-30 mV clx	-20 mV clx	-10 mV clx	0 mV clx	10 mV clx	20 mV clx	30 mV clx	40 mV clx
TR017	6	T323S	-0.02056	-0.26613	-0.32911	-0.32101	-0.31139	-0.2998	-0.28712	-0.26744	-0.23814	-0.19396	-0.13208	-0.04898	0.05598	0.17778	0.32473	0.48043	0.64859	0.82309	1	-0.32451	-0.91231	-1.02755	-1.03061	-1.01771	-0.9941	-0.95211	-0.87929	-0.77214	-0.61469	-0.40652	-0.15285	0.12202	0.46337	0.83096	1.23201	1.65581	2.06363	2.49005
TR017	11	T323S	-0.03587	-0.33913	-0.41087	-0.40191	-0.38817	-0.3736	-0.35566	-0.32904	-0.29372	-0.23991	-0.17068	-0.08184	0.03111	0.17096	0.31054	0.48487	0.65779	0.82287	1	-0.37136	-0.94086	-1.0782	-1.081	-1.0625	-1.02354	-0.9602	-0.86631	-0.74215	-0.57175	-0.37892	-0.13705	0.13033	0.44086	0.7954	1.13565	1.52186	1.89434	2.28223
TR017	16	T323S	-0.049	-0.33471	-0.42196	-0.41286	-0.39715	-0.37957	-0.35539	-0.32665	-0.28137	-0.22576	-0.15195	-0.04486	0.07215	0.19868	0.33905	0.49535	0.65578	0.82799	1	-0.38516	-0.89291	-1.06347	-1.05975	-1.03432	-0.9938	-0.92392	-0.82696	-0.70064	-0.54104	-0.32644	-0.09696	0.15754	0.47529	0.79181	1.13045	1.47943	1.859	2.18917
TR017	21	T323S	-0.03029	-0.29431	-0.38047	-0.36574	-0.34773	-0.32828	-0.30905	-0.28019	-0.24499	-0.19935	-0.13549	-0.04871	0.05628	0.14941	0.32235	0.50143	0.62648	0.8246	1	-0.33033	-1.04605	-1.21695	-1.2149	-1.19668	-1.16025	-1.10581	-1.01044	-0.90851	-0.72391	-0.46173	-0.19996	0.08514	0.43512	0.8686	1.32726	1.82194	2.24642	2.63406
TR017	25	T323S	-0.06009	-0.53794	-0.7219	-0.70386	-0.68704	-0.65299	-0.60644	-0.55455	-0.48072	-0.37797	-0.24282	-0.12305	-0.00513	0.15422	0.33901	0.54553	0.6897	0.82445	1	-0.71411	-1.34106	-1.86177	-1.774	-1.68294	-1.56583	-1.43109	-1.22847	-1.04779	-0.83634	-0.58019	-0.32137	0.01107	0.34249	0.69688	1.05312	1.38105	1.75308	2.14807
TR017	28	T323S	-0.02036	-0.26319	-0.33744	-0.32655	-0.31537	-0.30218	-0.28698	-0.2672	-0.23939	-0.19811	-0.13962	-0.05963	0.043	0.17001	0.31451	0.47391	0.6422	0.8211	1	-0.32454	-1.04845	-1.20585	-1.21044	-1.19811	-1.17546	-1.13389	-1.06193	-0.94467	-0.77236	-0.53698	-0.23968	0.11841	0.52752	0.97477	1.45442	1.96302	2.49111	3.03756
TR017	31	T323S	-0.02958	-0.31042	-0.40474	-0.38662	-0.36664	-0.34746	-0.328	-0.30083	-0.26725	-0.22142	-0.15774	-0.07461	0.03197	0.1636	0.31148	0.47509	0.64642	0.82414	1	-0.3344	-1.42766	-1.64855	-1.64935	-1.6267	-1.58513	-1.51452	-1.39995	-1.22702	-0.98375	-0.6656	-0.27338	0.19744	0.71116	1.26512	1.85505	2.47029	3.10498	3.75167
TR017	33	T323S	-0.02189	-0.2088	-0.2498	-0.24283	-0.23607	-0.23049	-0.22412	-0.21437	-0.19745	-0.16879	-0.12261	-0.05474	0.03881	0.15884	0.30036	0.458	0.63057	0.81131	1	-0.24781	-0.8744	-0.91481	-0.93213	-0.94447	-0.95104	-0.94108	-0.90048	-0.81469	-0.67237	-0.46815	-0.20322	0.12162	0.49303	0.89908	1.33678	1.80016	2.28344	2.78125
TR017	37	T323S	-0.02229	-0.29842	-0.39159	-0.37413	-0.35542	-0.33628	-0.31483	-0.29022	-0.25804	-0.21346	-0.15205	-0.07087	0.03449	0.16404	0.31209	0.47466	0.6429	0.8143	1	-0.35205	-1.47045	-1.69989	-1.69716	-1.66583	-1.6143	-1.53102	-1.40463	-1.22187	-0.97687	-0.66393	-0.28118	0.17119	0.68875	1.15521	1.68265	2.23113	2.7836	3.34069
TR017	39	T323S	-0.0152	-0.3225	-0.42151	-0.40498	-0.38559	-0.36621	-0.34417	-0.31585	-0.27803	-0.22577	-0.15583	-0.06537	0.04713	0.18073	0.32953	0.48708	0.65184	0.82079	1	-0.36431	-1.46009	-1.7919	-1.76853	-1.70848	-1.61669	-1.48746	-1.31794	-1.10547	-0.84778	-0.54846	-0.21	0.16762	0.5726	0.99962	1.4428	1.90061	2.37248	2.8531
TR017	41	T323S	-0.0325	-0.29636	-0.40179	-0.3894	-0.37315	-0.35446	-0.33394	-0.30591	-0.27016	-0.22263	-0.15803	-0.07374	0.03677	0.16799	0.31586	0.47674	0.64737	0.82368	1	-0.36421	-1.40666	-1.61995	-1.64737	-1.61263	-1.55495	-1.47979	-1.34532	-1.15824	-0.91205	-0.6106	-0.2531	0.15478	0.59273	1.05241	1.53463	2.03697	2.55393	3.07658
TR019	8	T323S	-0.06334	-0.5199	-0.71063	-0.67636	-0.63413	-0.5829	-0.52302	-0.45448	-0.37452	-0.28418	-0.17999	-0.063	0.06681	0.21045	0.36137	0.51783	0.6767	0.83835	1	-0.51679	-1.09242	-1.42541	-1.38941	-1.32745	-1.24541	-1.13603	-0.99723	-0.82762	-0.62201	-0.38179	-0.10661	0.19868	0.5296	0.8785	1.24438	1.62409	2.01454	2.4081
TR019	24	T323S	-0.09588	-0.48689	-0.68015	-0.63645	-0.58477	-0.53084	-0.48714	-0.45169	-0.39201	-0.32459	-0.24145	-0.13983	-0.01873	0.12584	0.28614	0.45793	0.63745	0.81848	1	-0.46742	-1.96629	-2.31735	-2.28365	-2.22447	-2.13084	-1.998	-1.81673	-1.57928	-1.24894	-0.85119	-0.41598	0.07466	0.61298	1.18427	1.80449	2.41873	3.06142	3.70437
TR019	31	T323S	-0.09442	-0.37411	-0.5101	-0.47803	-0.45131	-0.42577	-0.38895	-0.35511	-0.31473	-0.26188	-0.19418	-0.10689	0.00238	0.14014	0.29513	0.46259	0.63717	0.82542	1	-0.40202	-1.31116	-1.52791	-1.5095	-1.47862	-1.43765	-1.3842	-1.30285	-1.17696	-0.98812	-0.72209	-0.37173	0.07007	0.59204	1.18171	1.82126	2.50594	3.21912	3.95903
TR019	39	T323S	-0.03381	-0.41883	-0.54149	-0.51774	-0.48924	-0.46074	-0.42749	-0.3881	-0.33836	-0.27382	-0.19167	-0.08941	0.03269	0.17491	0.32802	0.48924	0.65689	0.82677	1	-0.4152	-1.90053	-2.30539	-2.2822	-2.20956	-2.09668	-1.93015	-1.7083	-1.42582	-1.08298	-0.68287	-0.22772	0.2808	0.81447	1.35289	1.91394	2.49148	3.08103	3.67561
TR020	8	T323S	-0.03189	-0.26879	-0.34776	-0.32802	-0.30904	-0.29081	-0.27031	-0.24753	-0.2164	-0.17312	-0.11314	-0.03189	0.07289	0.20425	0.35459	0.51025	0.6735	0.83675	1	-0.27259	-1.55733	-1.68413	-1.70995	-1.70387	-1.67882	-1.61959	-1.50949	-1.32574	-1.04404	-0.65528	-0.15718	0.45634	1.15718	1.93622	2.77752	3.66667	4.59909	5.59681
TR020	17	T323S	-0.03606	-0.26737	-0.33905	-0.32498	-0.31091	-0.29551	-0.2788	-0.25594	-0.22471	-0.17854	-0.11653	-0.03298	0.07124	0.20009	0.34653	0.5022	0.66447	0.83113	1	-0.28804	-1.03078	-1.14336	-1.15655	-1.14996	-1.12401	-1.0774	-0.99033	-0.8562	-0.66579	-0.41469	-0.1073	0.2533	0.66095	1.10334	1.57564	2.0752	2.58883	3.11653
TR020	26	T323S	-0.04947	-0.2741	-0.34023	-0.32105	-0.30187	-0.2842	-0.2635	-0.24028	-0.20747	-0.16557	-0.10601	-0.02877	0.0737	0.1999	0.34175	0.48915	0.64361	0.80262	1	-0.26401	-0.9364	-1.0424	-1.05199	-1.04392	-1.02322	-0.98082	-0.90661	-0.78698	-0.61333	-0.37961	-0.08834	0.26855	0.67239	1.11762	1.60071	2.10399	2.63402	3.19738
TR020	35	T323S	-0.03979	-0.23338	-0.28858	-0.28036	-0.2706	-0.25982	-0.24647	-0.22696	-0.1982	-0.15584	-0.09705	-0.019	0.0878	0.21617	0.36996	0.49576	0.64647	0.80565	1	-0.26008	-0.8077	-0.89012	-0.89987	-0.89422	-0.87728	-0.84134	-0.77561	-0.67009	-0.5163	-0.31014	-0.05366	0.26675	0.62259	1.00103	1.39897	1.80745	2.2267	2.66829
TR020	44	T323S	-0.13223	-0.4267	-0.62019	-0.58299	-0.54986	-0.50766	-0.46389	-0.412	-0.36043	-0.29134	-0.2035	-0.10159	0.01688	0.15942	0.31604	0.48078	0.64864	0.82495	1	-0.50328	-1.33667	-1.60925	-1.57831	-1.53454	-1.47202	-1.37606	-1.25164	-1.07315	-0.85027	-0.5683	-0.23476	0.15192	0.57956	1.04001	1.52485	2.03407	2.55611	3.09378
TR020	53	T323S	-0.041	-0.28282	-0.36066	-0.34094	-0.32278	-0.3041	-0.2849	-0.26207	-0.23145	-0.18941	-0.13025	-0.04982	0.05812	0.19201	0.34354	0.49974	0.66424	0.83083	1	-0.29632	-1.65594	-1.822	-1.84536	-1.83913	-1.80903	-1.74416	-1.61962	-1.41515	-1.11053	-0.69798	-0.18319	0.44006	1.14115	1.90192	2.71458	3.57135	4.46082	5.36637
TR020	62	T323S	-0.04187	-0.30234	-0.37265	-0.35766	-0.34153	-0.32539	-0.30619	-0.28275	-0.2501	-0.20515	-0.14214	-0.05839	0.04687	0.1771	0.32463	0.48367	0.6504	0.82559	1	-0.33269	-1.49136	-1.68959	-1.70688	-1.6869	-1.63773	-1.55013	-1.4126	-1.21552	-0.95236	-0.61813	-0.21706	0.25048	0.77219	1.3423	1.94891	2.58932	3.25202	3.92816
TR020	70	T323S	-0.0469	-0.31721	-0.40066	-0.38331	-0.36448	-0.3449	-0.32312	-0.2969	-0.26329	-0.21603	-0.1514	-0.06684	0.04062	0.17171	0.3209	0.48117	0.64956	0.82275	1	-0.32422	-1.72821	-1.94867	-1.96713	-1.94609	-1.88996	-1.78471	-1.61965	-1.38516	-1.07496	-0.69276	-0.24298	0.26883	0.83346	1.43575	2.07201	2.7404	3.43316	4.13959
TR020	76	T323S	-0.06244	-0.25068	-0.32443	-0.31176	-0.2991	-0.28688	-0.27285	-0.25249	-0.22398	-0.18326	-0.12579	-0.04661	0.05385	0.1819	0.32805	0.48643	0.65249	0.82398	1	-0.29457	-0.9914	-1.08824	-1.09321	-1.0819	-1.06199	-1.02715	-0.96516	-0.8629	-0.70498	-0.481	-0.1905	0.17014	0.5905	1.06154	1.57285	2.11765	2.6914	3.27738
TR021	6	T323S	-0.05471	-0.31411	-0.38063	-0.37359	-0.36092	-0.34429	-0.32325	-0.29449	-0.25536	-0.20125	-0.12955	-0.03812	0.07407	0.21102	0.36575	0.52088	0.67169	0.83585	1	-0.32232	-1.40644	-1.54331	-1.59225	-1.59728	-1.56577	-1.48867	-1.35324	-1.14977	-0.87121	-0.51891	-0.09922	0.37711	0.89602	1.45146	2.03808	2.64783	3.27802	3.92029

## Sheet: Fig. 3h
					Iclx / Ictrl	Iclx / Ictrl	Iclx / Ictrl	Iclx / Ictrl	Iclx / Ictrl	Iclx / Ictrl	Iclx / Ictrl	Iclx / Ictrl	Iclx / Ictrl	Iclx / Ictrl	Iclx / Ictrl	Iclx / Ictrl	Iclx / Ictrl	Iclx / Ictrl	Iclx / Ictrl	Iclx / Ictrl	Iclx / Ictrl
experiment	oocyte	variant	wash_in cmp start	wash_in cmp end	-120 mV	-110 mV	-100 mV	-90 mV	-80 mV	-70 mV	-60 mV	-50 mV	-40 mV	-30 mV	-20 mV	-10 mV	0 mV	10 mV	20 mV	30 mV	40 mV
TR017	6	T323S	-0.32451	-0.91231	3.12226	3.21049	3.26826	3.31583	3.31607	3.28782	3.24242	3.16911	3.07781	3.12054	2.17969	2.6064	2.55892	2.56441	2.55293	2.50717	2.49005
TR017	11	T323S	-0.37136	-0.94086	2.62415	2.68968	2.73718	2.73968	2.69976	2.63288	2.52672	2.38318	2.22003	1.67466	4.18919	2.57869	2.56137	2.3422	2.31359	2.30211	2.28223
TR017	16	T323S	-0.38516	-0.89291	2.52033	2.56685	2.60437	2.61819	2.59977	2.53165	2.49008	2.39652	2.1483	2.16129	2.18338	2.3923	2.33537	2.28214	2.25599	2.24519	2.18917
TR017	21	T323S	-0.33033	-1.04605	3.19849	3.32177	3.44144	3.53429	3.57815	3.60628	3.70844	3.63142	3.40785	4.10504	1.51273	2.91233	2.6946	2.64694	2.9082	2.72425	2.63406
TR017	25	T323S	-0.71411	-1.34106	2.57898	2.5204	2.44955	2.39793	2.35982	2.21524	2.17961	2.2127	2.38936	2.61167	-2.16	2.22074	2.05566	1.93045	2.00238	2.12637	2.14807
TR017	28	T323S	-0.32454	-1.04845	3.57349	3.70676	3.79909	3.88994	3.95105	3.97425	3.94611	3.8987	3.846	4.01923	2.75333	3.10287	3.09936	3.06897	3.0567	3.03387	3.03756
TR017	31	T323S	-0.3344	-1.42766	4.07307	4.26602	4.43677	4.56212	4.61738	4.65368	4.59123	4.44284	4.21959	3.66429	6.175	4.34691	4.06159	3.90466	3.82152	3.76754	3.75167
TR017	33	T323S	-0.24781	-0.8744	3.66215	3.83852	4.00084	4.12608	4.19893	4.20056	4.12601	3.98349	3.81818	3.71273	3.13333	3.10401	2.99337	2.91873	2.8548	2.81452	2.78125
TR017	37	T323S	-0.35205	-1.47045	4.34103	4.53626	4.68698	4.8005	4.86306	4.83986	4.73513	4.57635	4.36653	3.96736	4.96341	4.19872	3.70148	3.54497	3.4704	3.41839	3.34069
TR017	39	T323S	-0.36431	-1.46009	4.25113	4.36696	4.43075	4.41463	4.32192	4.17268	3.97608	3.75505	3.51951	3.21221	3.55645	3.16824	3.03345	2.96215	2.91574	2.89048	2.8531
TR017	41	T323S	-0.36421	-1.40666	4.03185	4.23057	4.32172	4.38682	4.43127	4.39774	4.28722	4.09672	3.86375	3.43251	4.20994	3.52842	3.33183	3.219	3.14653	3.10062	3.07658
TR019	8	T323S	-0.51679	-1.09242	2.00585	2.05425	2.09334	2.13658	2.17207	2.19421	2.2098	2.18879	2.12115	1.69231	2.97409	2.51645	2.43103	2.40307	2.4	2.40297	2.4081
TR019	24	T323S	-0.46742	-1.96629	3.40712	3.58807	3.80401	4.01411	4.10149	4.02211	4.02866	3.84769	3.52534	2.975	-3.98667	4.87103	4.13874	3.94057	3.79436	3.74039	3.70437
TR019	31	T323S	-0.40202	-1.31116	2.99534	3.15776	3.27632	3.37657	3.55878	3.6689	3.73962	3.77324	3.71865	3.47778		4.22458	4.00402	3.9371	3.9329	3.9	3.95903
TR019	39	T323S	-0.4152	-1.90053	4.25748	4.40799	4.51628	4.55064	4.51503	4.40173	4.21387	3.9551	3.56268	2.54688	8.58974	4.65655	4.12436	3.91205	3.79285	3.7266	3.67561
TR020	8	T323S	-0.27259	-1.55733	4.84279	5.21296	5.51351	5.77285	5.99157	6.09816	6.12632	6.0307	5.79195	4.92857	6.26042	5.66543	5.46039	5.44345	5.44419	5.49637	5.59681
TR020	17	T323S	-0.28804	-1.03078	3.37224	3.55886	3.69873	3.80357	3.86435	3.86942	3.81018	3.72906	3.55849	3.25333	3.55556	3.3033	3.18401	3.13748	3.1231	3.11481	3.11653
TR020	26	T323S	-0.26401	-0.9364	3.0638	3.27673	3.45819	3.60036	3.72222	3.77311	3.79319	3.70427	3.58095	3.07018	3.64384	3.36364	3.27031	3.27245	3.26902	3.28176	3.19738
TR020	35	T323S	-0.26008	-0.8077	3.08452	3.20971	3.30455	3.37648	3.41354	3.41742	3.38083	3.31301	3.19577	2.82432	3.03801	2.88005	2.70576	2.82185	2.79587	2.76386	2.66829
TR020	44	T323S	-0.50328	-1.33667	2.59476	2.70724	2.79079	2.89963	2.96631	3.03794	2.97745	2.91845	2.79263	2.31077	9	3.63529	3.2908	3.17165	3.1359	3.09852	3.09378
TR020	53	T323S	-0.29632	-1.65594	5.0518	5.41248	5.69775	5.94881	6.12204	6.1802	6.11435	5.86301	5.35857	3.67708	7.57143	5.94324	5.53625	5.43198	5.37656	5.36914	5.36637
TR020	62	T323S	-0.33269	-1.49136	4.53402	4.77229	4.93926	5.03306	5.06274	4.99592	4.86022	4.64232	4.34865	3.71711	5.34426	4.36009	4.13491	4.02939	3.9811	3.93904	3.92816
TR020	70	T323S	-0.32422	-1.72821	4.86359	5.13198	5.33941	5.47966	5.52343	5.45522	5.26087	4.97607	4.57561	3.63536	6.61818	4.85376	4.47411	4.30622	4.21887	4.1728	4.13959
TR020	76	T323S	-0.29457	-0.9914	3.35425	3.50653	3.61725	3.70189	3.76451	3.82258	3.85253	3.84691	3.82374	4.08738	3.15966	3.24627	3.23586	3.23349	3.24549	3.26634	3.27738
TR021	6	T323S	-0.32232	-1.40644	4.0546	4.262	4.42556	4.54776	4.60537	4.59528	4.50255	4.329	4.00549	2.60266	5.09096	4.24609	3.96847	3.91274	3.94201	3.9218	3.92029

## Sheet: Fig. 4b
			Inorm ctrl	Inorm ctrl	Inorm ctrl	Inorm ctrl	Inorm ctrl	Inorm ctrl	Inorm ctrl	Inorm ctrl	Inorm ctrl	Inorm ctrl	Inorm ctrl	Inorm ctrl	Inorm ctrl	Inorm ctrl	Inorm ctrl	Inorm ctrl	Inorm ctrl	Inorm ctrl	Inorm ctrl			Inorm clx	Inorm clx	Inorm clx	Inorm clx	Inorm clx	Inorm clx	Inorm clx	Inorm clx	Inorm clx	Inorm clx	Inorm clx	Inorm clx	Inorm clx	Inorm clx	Inorm clx	Inorm clx	Inorm clx
experiment	oocyte	variant	Wash_in start	Wash_in End	-120 mV ctrl	-110 mV ctrl	-100 mV ctrl	-90 mV ctrl	-80 mV ctrl	-70 mV ctrl	-60 mV ctrl	-50 mV ctrl	-40 mV ctrl	-30 mV ctrl	-20 mV ctrl	-10 mV ctrl	0 mV ctrl	10 mV ctrl	20 mV ctrl	30 mV ctrl	40 mV ctrl	wash_in cmp start	wash_in cmp end	-120 mV clx	-110 mV clx	-100 mV clx	-90 mV clx	-80 mV clx	-70 mV clx	-60 mV clx	-50 mV clx	-40 mV clx	-30 mV clx	-20 mV clx	-10 mV clx	0 mV clx	10 mV clx	20 mV clx	30 mV clx	40 mV clx
TR020	4	I141A	-0.0706	-0.2444	-0.32858	-0.30278	-0.28445	-0.26816	-0.25051	-0.23218	-0.20502	-0.16701	-0.1093	-0.03259	0.06993	0.19756	0.34487	0.49966	0.66259	0.8296	1	-0.25798	-0.611	-0.63476	-0.63001	-0.63476	-0.63408	-0.63272	-0.60489	-0.54854	-0.43992	-0.2797	-0.0611	0.21589	0.54718	0.92329	1.32451	1.75424	2.19416	2.64834
TR020	13	I141A	-0.04645	-0.20777	-0.27449	-0.25422	-0.24155	-0.22889	-0.21706	-0.20355	-0.1799	-0.14358	-0.08784	-0.01098	0.09206	0.22804	0.37584	0.52787	0.68243	0.83953	1	-0.24324	-0.41385	-0.45608	-0.44764	-0.44172	-0.4375	-0.4299	-0.41132	-0.37331	-0.30236	-0.19172	-0.03632	0.16723	0.42061	0.70355	1.00422	1.31926	1.64696	1.97889
TR020	22	I141A	-0.12575	-0.26357	-0.38157	-0.34884	-0.32041	-0.3006	-0.28079	-0.25409	-0.21964	-0.17743	-0.11542	-0.03962	0.06115	0.18777	0.33936	0.49871	0.65978	0.82429	1	-0.2851	-0.45823	-0.53661	-0.51593	-0.49785	-0.48493	-0.47287	-0.45047	-0.41171	-0.34367	-0.23945	-0.08699	0.11628	0.37726	0.68562	1.01378	1.36262	1.72265	2.08441
TR020	58	I141A	-0.10108	-0.25376	-0.32545	-0.30538	-0.28889	-0.27455	-0.26022	-0.24229	-0.21505	-0.17563	-0.11685	-0.03799	0.06667	0.20573	0.36344	0.52115	0.67957	0.83728	1	-0.2767	-0.50108	-0.53477	-0.52903	-0.52545	-0.5233	-0.51756	-0.49892	-0.4595	-0.38638	-0.2724	-0.11183	0.09749	0.35914	0.65663	0.97706	1.31613	1.66882	2.03584
TR020	79	I141A	-0.1461	-0.25378	-0.3539	-0.32557	-0.30353	-0.28463	-0.26385	-0.24055	-0.21033	-0.16814	-0.10957	-0.0296	0.07242	0.20214	0.35202	0.50756	0.6694	0.83249	1	-0.31297	-0.51196	-0.56612	-0.55101	-0.53967	-0.53149	-0.52078	-0.49748	-0.45466	-0.38035	-0.26511	-0.10076	0.11587	0.38791	0.70214	1.04471	1.41247	1.79408	2.1864
TR021	3	I141A	-0.11776	-0.27867	-0.42781	-0.39771	-0.36618	-0.33956	-0.31538	-0.28894	-0.25658	-0.2116	-0.14904	-0.06503	0.04125	0.17055	0.31725	0.47732	0.64785	0.82402	1	-0.37412	-0.70584	-0.80502	-0.8069	-0.79351	-0.77789	-0.76514	-0.74633	-0.70903	-0.64112	-0.53081	-0.17088	0.07396	0.35582	0.66471	0.99531	1.33994	1.69446	2.04897
TR021	10	I141A	-0.19647	-0.48072	-0.76241	-0.69302	-0.62645	-0.57015	-0.5213	-0.47711	-0.43178	-0.38066	-0.31761	-0.23508	-0.12842	0.00461	0.16319	0.34502	0.5486	0.76906	1	-0.57418	-1.049	-1.24856	-1.20052	-1.15596	-1.12423	-1.09895	-1.06743	-1.01365	-0.92054	-0.7747	-0.56834	-0.29874	0.0277	0.40396	0.8172	1.26402	1.72857	2.1976
TR021	20	I141A	-0.0496	-0.23186	-0.30334	-0.28701	-0.26976	-0.25606	-0.24429	-0.23101	-0.21157	-0.17953	-0.12879	-0.05474	0.04522	0.17223	0.31981	0.48239	0.6538	0.82887	1	-0.26131	-0.98351	-0.98595	-1.01305	-1.03443	-1.05107	-1.04836	-1.00593	-0.90439	-0.73233	-0.48911	-0.18088	0.18334	0.58736	1.02188	1.48284	1.96355	2.45622	2.95861
TR021	29	I141A	-0.14708	-0.33084	-0.53857	-0.48865	-0.43858	-0.39563	-0.35922	-0.32422	-0.28834	-0.24626	-0.19119	-0.12152	-0.03066	0.08169	0.22283	0.40248	0.58562	0.85276	1	-0.39498	-0.9076	-1.04589	-1.0154	-0.98729	-0.96669	-0.94789	-0.91704	-0.86099	-0.76317	-0.6085	-0.38956	-0.10352	0.24619	0.64959	1.09925	1.57604	2.06899	2.61691
TR023	11	I141A	-0.08229	-0.27162	-0.39017	-0.36158	-0.33473	-0.31485	-0.29707	-0.27859	-0.25418	-0.21792	-0.16213	-0.08333	0.02232	0.15272	0.30126	0.46374	0.63912	0.81939	1	-0.32706	-0.89819	-0.94317	-0.94665	-0.95084	-0.95781	-0.95642	-0.92922	-0.85879	-0.73152	-0.54184	-0.29219	0.01639	0.37936	0.77022	1.17434	1.59554	2.03033	2.4749
TR023	19	I141A	-0.28744	-0.60327	-0.96041	-0.88726	-0.81497	-0.74871	-0.67642	-0.59983	-0.51721	-0.43029	-0.33907	-0.2315	-0.09897	0.05422	0.22719	0.40964	0.59639	0.79604	1	-0.74269	-1.22461	-1.64286	-1.55766	-1.46213	-1.38124	-1.29776	-1.2117	-1.13253	-1.02065	-0.86145	-0.64114	-0.3494	0.01377	0.44836	0.93287	1.44062	1.9673	2.50775
TR023	25	I141A	-0.1729	-0.34862	-0.55681	-0.49541	-0.45025	-0.40508	-0.36486	-0.32604	-0.2837	-0.23147	-0.16655	-0.08469	0.02117	0.15102	0.30275	0.47001	0.64502	0.82569	1	-0.37332	-0.94637	-1.09668	-1.06351	-1.03458	-1.01059	-0.99365	-0.95907	-0.89485	-0.77629	-0.58857	-0.31687	0.04375	0.48977	0.99435	1.55187	2.14608	2.76288	3.3832
TR023	31	I141A	-0.13419	-0.49925	-0.72711	-0.68298	-0.63645	-0.58781	-0.54848	-0.50886	-0.46983	-0.41789	-0.35065	-0.26418	-0.1492	-0.003	0.17592	0.37646	0.58841	0.79526	1	-0.61843	-1.48604	-1.62564	-1.60672	-1.59231	-1.58241	-1.55959	-1.50585	-1.40618	-1.24347	-1.01171	-0.7103	-0.34074	0.08826	0.58271	1.07926	1.60582	2.12489	2.61543
TR023	37	I141A	-0.10673	-0.30451	-0.43934	-0.4134	-0.39125	-0.36639	-0.35207	-0.32613	-0.29695	-0.25236	-0.19211	-0.1043	0.00919	0.15212	0.31316	0.4796	0.64847	0.82815	1	-0.4034	-0.95245	-1.00027	-1.00784	-0.99919	-1.00297	-0.98217	-0.93461	-0.84545	-0.70494	-0.51067	-0.26939	0.02621	0.37665	0.76439	1.16887	1.57174	1.96568	2.37341
TR023	45	I141A	-0.08592	-0.21938	-0.34887	-0.3181	-0.29068	-0.26813	-0.2468	-0.22364	-0.19622	-0.15722	-0.10177	-0.02468	0.07709	0.20689	0.35161	0.50579	0.66849	0.83486	1	-0.273	-0.71907	-0.78428	-0.77849	-0.77087	-0.76752	-0.75777	-0.7337	-0.67764	-0.57556	-0.41347	-0.18647	0.10969	0.47715	0.89183	1.3379	1.76325	2.21085	2.66149
TR023	49	I141A	-0.46461	-0.75452	-1.33434	-1.18976	-1.03238	-0.90211	-0.80045	-0.69804	-0.59714	-0.49699	-0.39684	-0.28464	-0.16114	-0.00979	0.17093	0.37048	0.57907	0.79819	1	-0.89759	-1.34262	-1.98343	-1.81627	-1.65286	-1.51355	-1.38554	-1.26581	-1.14307	-1.01054	-0.85241	-0.65663	-0.41265	-0.11295	0.25678	0.69352	1.17018	1.63554	2.07982
TR023	53	I141A	-0.31496	-0.69291	-1.08661	-1	-0.90026	-0.79659	-0.71457	-0.6332	-0.55446	-0.46654	-0.37402	-0.26575	-0.13714	0.01903	0.20144	0.41142	0.61877	0.82546	1	-0.71588	-1.44882	-1.94029	-1.82218	-1.71194	-1.61942	-1.52428	-1.43373	-1.31955	-1.17913	-0.99213	-0.73163	-0.38451	0.05381	0.59514	1.20407	1.85499	2.45669	3.02887
TR023	57	I141A	-0.22771	-0.62244	-0.94935	-0.86898	-0.79322	-0.71871	-0.65676	-0.59146	-0.53077	-0.455	-0.37129	-0.26664	-0.14023	0.01214	0.19087	0.38635	0.59774	0.8108	1	-0.71578	-1.21473	-1.5044	-1.45584	-1.3851	-1.31603	-1.25785	-1.19004	-1.09502	-0.94977	-0.76434	-0.53872	-0.27041	0.03893	0.39347	0.77899	1.1938	1.58895	1.94642
TR023	61	I141A	-0.35798	-0.71416	-1.11271	-1.02254	-0.94139	-0.85843	-0.77818	-0.70063	-0.62759	-0.54373	-0.45086	-0.33724	-0.20379	-0.04328	0.14247	0.35167	0.57259	0.7872	1	-0.83499	-1.40216	-1.75203	-1.66546	-1.58792	-1.51578	-1.44995	-1.38413	-1.29847	-1.18575	-1.02435	-0.79982	-0.50045	-0.12534	0.33363	0.86655	1.44094	2.00721	2.53472
TR024	11	I141A	-0.03988	-0.67704	-0.91981	-0.8521	-0.79557	-0.74759	-0.70311	-0.65403	-0.58961	-0.50723	-0.40513	-0.28024	-0.13387	0.03002	0.20925	0.39965	0.59772	0.79974	1	-0.72546	-1.64746	-1.97984	-1.94216	-1.88957	-1.81398	-1.70267	-1.55171	-1.35868	-1.12511	-0.85386	-0.55346	-0.22305	0.12883	0.49759	0.88037	1.27257	1.67222	2.07691
TR025	2	I141A	-0.14299	-0.95547	-1.39368	-1.28696	-1.18965	-1.09838	-1.01936	-0.94597	-0.86997	-0.78261	-0.67655	-0.54195	-0.39206	-0.20605	-0.00608	0.21581	0.43899	0.69444	1	-1.18104	-1.95969	-2.42706	-2.32243	-2.22685	-2.14086	-2.04741	-1.93048	-1.78176	-1.58763	-1.34427	-1.06077	-0.73053	-0.36179	0.04882	0.47896	0.90877	1.34742	1.79495
TR025	6	I141A	-0.17347	-1.2995	-1.98216	-1.82898	-1.66053	-1.53954	-1.41706	-1.30596	-1.19784	-1.08422	-0.95935	-0.79524	-0.60467	-0.37877	-0.12754	0.15352	0.43342	0.72731	1	-1.5934	-2.6742	-3.2429	-3.10578	-2.99211	-2.89473	-2.78306	-2.62948	-2.42987	-2.14764	-1.77935	-1.35239	-0.86168	-0.3477	0.22825	0.80502	1.38316	1.9566	2.52913
TR025	12	I141A	-0.07004	-0.92319	-1.19831	-1.15072	-1.10283	-1.05185	-0.98908	-0.90843	-0.81177	-0.69369	-0.55708	-0.39822	-0.23553	-0.05254	0.14019	0.34651	0.54765	0.75748	1	-1.13455	-1.68159	-2.17948	-2.09495	-1.9879	-1.85784	-1.70594	-1.53589	-1.34184	-1.12337	-0.88557	-0.61958	-0.33517	-0.03066	0.02818	0.6119	0.94454	1.28573	1.62483
TR025	18	I141A	-0.02185	-0.66211	-0.89171	-0.82693	-0.76884	-0.71951	-0.67314	-0.62596	-0.56622	-0.48722	-0.38802	-0.26518	-0.11996	0.04494	0.22532	0.41669	0.60755	0.54346	1	-0.68623	-1.98818	-2.50839	-2.44174	-2.33535	-2.20258	-2.03224	-1.82041	-1.5618	-1.27719	-0.94989	-0.59477	-0.20984	0.20185	0.5992	1.01887	1.44654	1.89456	2.31638
TR025	21	I141A	-0.02873	-0.60005	-0.87751	-0.79684	-0.72381	-0.66575	-0.61695	-0.57342	-0.52423	-0.46355	-0.386	-0.28343	-0.14812	0.01414	0.19542	0.38665	0.59006	0.7923	1	-0.6358	-2.62271	-3.12764	-3.04976	-2.9543	-2.847	-2.707	-2.51174	-2.24751	-1.91649	-1.5134	-1.03693	-0.51118	0.0549	0.65558	1.28623	1.92081	2.58215	3.24358
TR025	28	I141A	-0.16968	-1.35968	-1.97237	-1.82491	-1.68213	-1.55403	-1.43793	-1.32797	-1.21768	-1.09316	-0.95133	-0.78008	-0.57982	-0.35931	-0.11334	0.14868	0.43232	0.71445	1	-1.53466	-3.35136	-4.19452	-4.04102	-3.86649	-3.66896	-3.4443	-3.18196	-2.87665	-2.52216	-2.12224	-1.67002	-1.1814	-0.65935	-0.12116	0.44721	1.04951	1.64233	2.2519
TR025	35	I141A	-0.32235	-1.66726	-2.62877	-2.39436	-2.16027	-1.9548	-1.77125	-1.6113	-1.46616	-1.3215	-1.16803	-0.9903	-0.78379	-0.53238	-0.25605	0.05037	0.3903	0.73726	1	-1.91857	-3.41991	-4.34034	-4.09533	-3.87976	-3.69216	-3.51654	-3.33525	-3.1166	-2.84354	-2.48702	-2.05127	-1.54387	-0.9434	-0.30797	0.3796	1.09752	1.83836	2.56901
TR025	41	I141A	-0.03889	-0.91359	-1.22598	-1.14217	-1.06818	-0.99647	-0.92621	-0.8421	-0.75213	-0.64418	-0.52035	-0.37416	-0.20775	-0.0252	0.16442	0.36324	0.57515	0.78456	1	-0.91811	-0.28337	-3.67921	-3.55057	-3.36992	-3.15232	-2.89339	-2.59108	-2.24513	-1.86709	-1.4543	-1.00988	-0.54258	-0.06451	0.48786	0.95429	1.46408	1.99532	2.54052

[truncated: 29 more sheets: Fig. 4c, Fig. 4d, Fig. 4e, Fig. 4f, Fig. 4g, Fig. 4h, Fig. 4i, Fig. 5b, Fig. 5c, Fig. 5d, Fig. 5e, Fig. 5f, Fig. 5g, Fig. 5h, Fig. 5i, Fig. 5j, Fig. 5k, Fig. 5l, Fig. 6f, Fig. 6g …]
