# Supplementary material for: Cloxyquin activates hTRESK by allosteric modulation of the selectivity filter
Source: Commun Biol. 2023 Jul 18;6:745. doi: 10.1038/s42003-023-05114-4 (PMC10354012; doi:10.1038/s42003-023-05114-4)
Supplement: Supplementary file 4 — Supplementary Data 2 [file 42003_2023_5114_MOESM4_ESM.zip]

Archive with 38 entries (38 files):
- 01. equilibration Sim start.sce
- 02. equilibration Sim end.sce
- 03. ion permeation WT 1st Sim start.sce
- 04. ion permeation WT 1st Sim end.sce
- 05. ion permeation WT 2nd Sim start.sce
- 06. ion permeation WT 2nd Sim end.sce
- 07. ion permeation WT 3rd Sim start.sce
- 08. ion permeation WT 3rd Sim end.sce
- 09. ion permeation T322A 1st sim start.sce
- 10. ion permeation T322A 1st sim end.sce
- 11. ion permeation T322A 2nd sim start.sce
- 12. ion permeation T322A 2nd sim end.sce
- 13. ion permeation T322A 3rd sim start.sce
- 14. ion permeation T322A 3rd sim end.sce
- 15. ion occupancy WT K+ 1st sim start.sce
- 16. ion occupancy WT K+ 1st sim end.sce
- 17. ion occupancy WT K+ 2nd sim start.sce
- 18. ion occupancy WT K+ 2nd sim end.sce
- 19. ion occupancy WT K+ 3rd sim start.sce
- 20. ion occupancy WT K+ 3rd sim end.sce
- 21. ion occupancy T322A K+ 1st sim start.sce
- 22. ion occupancy T322A K+ 1st sim end.sce
- 23. ion occupancy T322A K+ 2nd sim start.sce
- 24. ion occupancy T322A K+ 2nd sim end.sce
- 25. ion occupancy T322A K+ 3rd sim start.sce
- 26. ion occupancy T322A K+ 3rd sim end.sce
- 27. ion occupancy WT Rb+ 1st sim start.sce
- 28. ion occupancy WT Rb+ 1st sim end.sce
- 29. ion occupancy WT Rb+ 2nd sim start.sce
- 30. ion occupancy WT Rb+ 2nd sim end.sce
- 31. ion occupancy WT Rb+ 3rd sim start.sce
- 32. ion occupancy WT Rb+ 3rd sim end.sce
- 33. ion occupancy T322A Rb+ 1st sim start.sce
- 34. ion occupancy T322A Rb+ 1st sim end.sce
- 35. ion occupancy T322A Rb+ 2nd sim start.sce
- 36. ion occupancy T322A Rb+ 2nd sim end.sce
- 37. ion occupancy T322A Rb+ 3rd sim start.sce
- 38. ion occupancy T322A Rb+ 3rd sim end.sce
